# Supplementary material for: Early-life DNA methylation profiles are indicative of age-related transcriptome changes
Source: Epigenetics Chromatin. 2019 Oct 8;12:58. doi: 10.1186/s13072-019-0306-5 (PMC6781367; doi:10.1186/s13072-019-0306-5)
Supplement: Supplementary file 4 — Additional file 4: Table S2. List of Reactome pathways enriched with age-related DMRs separated by hypermethylation and hypomethylation. [file 13072_2019_306_MOESM4_ESM.csv]

	Cluster	ID	Description	GeneRatio	BgRatio	pvalue	p.adjust	qvalue	geneID	Count
1	Female HypoDMRs	R-MMU-422475	Axon guidance	58/1011	278/9315	5.65014634603473e-07	0.00055145428337299	0.000496618126204105	Nfasc/Dnm3/Enah/Epha4/Fyn/Ank3/Pip5k1c/Plxnc1/Grb2/Slit3/Ntn1/Git1/Cdk5r1/Sptb/Shc3/Sema4d/Pdlim7/Arhgef28/Trio/Ptk2/Gsk3b/Epha6/Robo1/Tiam1/Itsn1/Dscam/Ezr/Sos1/Sptbn2/Gfra1/Prkcq/Src/Dok5/Col5a1/Rhoc/Ank2/Dab1/Ephb2/Rap1gap/Pik3cd/Cd72/Ptpn11/Arpc1a/Reln/Grin2b/Dock1/Dpysl4/Sptbn4/Ap2a1/Arhgef7/Ank1/Fgfr1/Pik3r2/Gab1/Col6a6/Sema7a/Pik3cb/Sh3kbp1	58
2	Female HypoDMRs	R-MMU-180292	GAB1 signalosome	8/1011	11/9315	2.29219202226907e-06	0.000812252468713773	0.000731482756013806	Grb2/Src/Egf/Pag1/Pxn/Ptpn11/Gab1/Csk	8
3	Female HypoDMRs	R-MMU-8856828	Clathrin-mediated endocytosis	33/1011	131/9315	2.49667767022676e-06	0.000812252468713773	0.000731482756013806	Dnm3/Reps1/Pip5k1c/Grb2/Epn2/Itsn2/Snx18/D130043K22Rik/Cltb/Wnt5a/Dab2/Synj1/Itsn1/Igf2r/Synj2/Ston1/Adrb2/Fnbp1/Gapvd1/Egf/Hip1r/Arpc1a/Scarb2/Vamp8/Syt9/Ap2a1/Epn1/Trf/Ldlr/Hspa8/Cd3d/Sh3kbp1/Ocrl	33
4	Female HypoDMRs	R-MMU-9006934	Signaling by Receptor Tyrosine Kinases	72/1011	397/9315	6.40868416522393e-06	0.00115459318144659	0.00103978139183338	Lamc1/Lamb3/Fn1/Fyn/Esr1/Jup/Grb2/Baiap2/Fgf18/Cyfip2/Tns3/Itga3/Kidins220/Lamb1/Elmo1/Shc3/Fgfr4/Ntrk2/Nckap1l/Ptk2/Prr5/Muc20/Dscam/Thbs2/Atp6v0e/Memo1/Sos1/Prkce/Pik3c3/Nrg2/Pdgfrb/Pcsk5/Fgf7/Src/Elmo2/Ptpn1/Col5a1/Ralgds/Galnt3/Ptprj/Egf/Pag1/Mtor/Prkcz/Col27a1/Pxn/Ptpn11/Atp6v0a2/Pdgfa/Wasf3/Flt1/Fgfr2/Dock1/Ap2a1/Ntf5/Epn1/Pcsk6/Igf1r/Furin/Bcar1/Arhgef7/Fgfr1/Nrg1/Pik3r2/Gab1/Col6a6/Dusp7/…	72
5	Female HypoDMRs	R-MMU-6811558	PI5P, PP2A and IER3 Regulate PI3K/AKT Signaling	26/1011	96/9315	7.03837061168754e-06	0.00115459318144659	0.00103978139183338	Pip4k2c/Fyn/Esr1/Pip5k1c/Grb2/Fgf18/Fgfr4/Cd80/Nrg2/Pdgfrb/Il33/Traf6/Fgf7/Src/Pip4k2a/Egf/Pik3cd/Ptpn11/Pdgfa/Fgfr2/Fgfr1/Nrg1/Pik3r2/Gab1/Ppp2r1b/Pik3cb	26
6	Female HypoDMRs	R-MMU-194840	Rho GTPase cycle	33/1011	137/9315	7.09790890233562e-06	0.00115459318144659	0.00103978139183338	Bcr/Arhgap45/Obscn/Abr/Arhgap23/Depdc1b/Trio/Arhgap39/Arhgap8/Tiam1/Itsn1/Rhot2/Tiam2/Sos1/Arhgap26/Arhgef37/Prex1/Rhoc/Arhgef26/Arhgef10l/Plekhg5/Stard13/Srgap3/Arhgdib/Arap1/Rhog/Arhgef1/Arhgef7/Rhou/Arhgef10/Pik3r2/Ocrl/Stard8	33
7	Female HypoDMRs	R-MMU-199418	Negative regulation of the PI3K/AKT network	27/1011	103/9315	9.15883887326925e-06	0.0012770038200444	0.00115001961792178	Phlpp1/Pip4k2c/Fyn/Esr1/Pip5k1c/Grb2/Fgf18/Fgfr4/Cd80/Nrg2/Pdgfrb/Il33/Traf6/Fgf7/Src/Pip4k2a/Egf/Pik3cd/Ptpn11/Pdgfa/Fgfr2/Fgfr1/Nrg1/Pik3r2/Gab1/Ppp2r1b/Pik3cb	27
8	Female HypoDMRs	R-MMU-2029480	Fcgamma receptor (FCGR) dependent phagocytosis	23/1011	82/9315	1.26012464673966e-05	0.00153735206902239	0.00138447905266792	Fyn/Grb2/Baiap2/Cyfip2/Elmo1/Syk/Nckap1l/Myo10/Ptk2/Myh9/Prkce/Hck/Src/Elmo2/Wipf1/Pld1/Arpc1a/Wasf3/Wipf3/Dock1/Plcg2/Pik3r2/Pik3cb	23
9	Female HypoDMRs	R-MMU-1483257	Phospholipid metabolism	40/1011	190/9315	2.58385883559347e-05	0.00280205135948803	0.0025234176932404	Pik3c2b/Plekha6/Pip4k2c/Fig4/Agpat3/Pip5k1c/Mtmr3/Pld6/Pitpnm3/Lpin1/Tmem55b/Sbf1/Synj1/Agpat4/Synj2/Lpin2/Lclat1/Pik3c3/Tnfaip8/Gpam/Lpcat4/Pla2g4d/Pip4k2a/Pla2r1/Slc44a5/Pld1/Pla2g2e/Pik3cd/Slc44a1/Pitpnm2/Pi4k2b/Plbd1/Cdipt/Plekha1/Gnpat/Pik3r2/Pik3cb/Ocrl/Taz/Pcyt1b	40
10	Female HypoDMRs	R-MMU-354192	Integrin alphaIIb beta3 signaling	11/1011	26/9315	3.85439826933937e-05	0.00341990246443202	0.003079830196075	Fn1/Grb2/Syk/Ptk2/Sos1/Src/Ptpn1/Apbb1ip/Rapgef4/Bcar1/Csk	11
11	Female HypoDMRs	R-MMU-9006921	Integrin signaling	11/1011	26/9315	3.85439826933937e-05	0.00341990246443202	0.003079830196075	Fn1/Grb2/Syk/Ptk2/Sos1/Src/Ptpn1/Apbb1ip/Rapgef4/Bcar1/Csk	11
12	Female HypoDMRs	R-MMU-983695	Antigen activates B Cell Receptor (BCR) leading to generation of second messengers	11/1011	27/9315	5.87068018314534e-05	0.00477481988229154	0.00430001574818101	Cd79b/Grb2/Syk/Cblb/Sos1/Blnk/Pik3cd/Itpr1/Itpr2/Plcg2/Sh3kbp1	11
13	Female HypoDMRs	R-MMU-2129379	Molecules associated with elastic fibres	13/1011	37/9315	7.89386160480449e-05	0.00513627261752612	0.00462552592281526	Fn1/Mfap4/Fbln5/Ltbp2/Fbln1/Itgb5/Ltbp1/Fbn2/Itga8/Bmp7/Eln/Bmp10/Fbln2	13
14	Female HypoDMRs	R-MMU-5576892	Phase 0 - rapid depolarisation	13/1011	37/9315	7.89386160480449e-05	0.00513627261752612	0.00462552592281526	Cacng4/Cacng5/Cacna2d3/Scn8a/Fgf12/Scn3a/Scn1a/Cacna1c/Cacna2d4/Cacng7/Scn5a/Scn10a/Scn11a	13
15	Female HypoDMRs	R-MMU-8853659	RET signaling	13/1011	37/9315	7.89386160480449e-05	0.00513627261752612	0.00462552592281526	Grb2/Shc3/Pdlim7/Sos1/Gfra1/Src/Dok5/Rap1gap/Pik3cd/Ptpn11/Pik3r2/Gab1/Pik3cb	13
16	Female HypoDMRs	R-MMU-193648	NRAGE signals death through JNK	16/1011	53/9315	0.000100011506746745	0.00610070191155147	0.00549405316667976	Obscn/Abr/Trio/Tiam1/Itsn1/Tiam2/Sos1/Arhgef37/Bcl2l11/Prex1/Arhgef26/Arhgef10l/Plekhg5/Arhgef1/Arhgef7/Arhgef10	16
17	Female HypoDMRs	R-MMU-9006925	Intracellular signaling by second messengers	46/1011	243/9315	0.000107218847063672	0.00615562321965551	0.00554351314539727	Phlpp1/Mdm2/Pip4k2c/Fyn/Foxo3/Esr1/Pip5k1c/Grb2/Fgf18/Chd3/Mta1/Adcy3/Fgfr4/Psmb11/Nr4a1/Maf1/Prr5/Cd80/Adcy9/Prkce/Nrg2/Pdgfrb/Il33/Tnks2/Traf6/Fgf7/Src/Pip4k2a/Psmb7/Egf/Prkacb/Usp13/Phc2/Mtor/Pik3cd/Ptpn11/Lamtor4/Pdgfa/Fgfr2/Fgfr1/Nrg1/Pik3r2/Gab1/Prkar2a/Ppp2r1b/Pik3cb	46
18	Female HypoDMRs	R-MMU-1566948	Elastic fibre formation	14/1011	44/9315	0.000144461744037783	0.00783303678782646	0.0070541260977514	Fn1/Mfap4/Fbln5/Ltbp2/Fbln1/Itgb5/Ltbp1/Fbn2/Itga8/Bmp7/Eln/Bmp10/Fbln2/Furin	14
19	Female HypoDMRs	R-MMU-8875878	MET promotes cell motility	13/1011	40/9315	0.000195544028494119	0.0100447879900137	0.00904594259238724	Lamc1/Lamb3/Fn1/Grb2/Tns3/Itga3/Lamb1/Ptk2/Src/Col5a1/Col27a1/Gab1/Lamb2	13
20	Female HypoDMRs	R-MMU-1483255	PI Metabolism	19/1011	74/9315	0.000254114370360569	0.0124007812735958	0.0111676578553197	Pik3c2b/Plekha6/Pip4k2c/Fig4/Pip5k1c/Mtmr3/Tmem55b/Sbf1/Synj1/Synj2/Pik3c3/Tnfaip8/Pip4k2a/Pik3cd/Pi4k2b/Plekha1/Pik3r2/Pik3cb/Ocrl	19
21	Female HypoDMRs	R-MMU-8856825	Cargo recognition for clathrin-mediated endocytosis	22/1011	93/9315	0.000306456700140345	0.0142429399684275	0.0128266338153979	Reps1/Grb2/Epn2/Itsn2/D130043K22Rik/Cltb/Wnt5a/Dab2/Itsn1/Igf2r/Ston1/Adrb2/Egf/Scarb2/Vamp8/Syt9/Ap2a1/Epn1/Trf/Ldlr/Cd3d/Sh3kbp1	22
22	Female HypoDMRs	R-MMU-1257604	PIP3 activates AKT signaling	41/1011	220/9315	0.000351677419491305	0.0156016891556143	0.0140502701088631	Phlpp1/Mdm2/Pip4k2c/Fyn/Foxo3/Esr1/Pip5k1c/Grb2/Fgf18/Chd3/Mta1/Fgfr4/Psmb11/Nr4a1/Maf1/Prr5/Cd80/Nrg2/Pdgfrb/Il33/Tnks2/Traf6/Fgf7/Src/Pip4k2a/Psmb7/Egf/Usp13/Phc2/Mtor/Pik3cd/Ptpn11/Lamtor4/Pdgfa/Fgfr2/Fgfr1/Nrg1/Pik3r2/Gab1/Ppp2r1b/Pik3cb	41
23	Female HypoDMRs	R-MMU-1660499	Synthesis of PIPs at the plasma membrane	14/1011	48/9315	0.000400432132869388	0.0169922505078488	0.0153025551920338	Pik3c2b/Plekha6/Pip4k2c/Pip5k1c/Mtmr3/Synj1/Synj2/Pip4k2a/Pik3cd/Pi4k2b/Plekha1/Pik3r2/Pik3cb/Ocrl	14
24	Female HypoDMRs	R-MMU-6806834	Signaling by MET	19/1011	77/9315	0.000439513326778219	0.017251795293044	0.0155362910587702	Lamc1/Lamb3/Fn1/Grb2/Tns3/Itga3/Lamb1/Ptk2/Muc20/Sos1/Src/Ptpn1/Col5a1/Ptprj/Col27a1/Ptpn11/Gab1/Lamb2/Sh3kbp1	19
25	Female HypoDMRs	R-MMU-418885	DCC mediated attractive signaling	6/1011	11/9315	0.00045957651395404	0.017251795293044	0.0155362910587702	Fyn/Ntn1/Trio/Ptk2/Src/Dock1	6
26	Female HypoDMRs	R-MMU-445095	Interaction between L1 and Ankyrins	6/1011	11/9315	0.00045957651395404	0.017251795293044	0.0155362910587702	Ank3/Sptb/Sptbn2/Ank2/Sptbn4/Ank1	6
27	Female HypoDMRs	R-MMU-2730905	Role of LAT2/NTAL/LAB on calcium mobilization	7/1011	15/9315	0.000509428084355388	0.0184148818641059	0.0165837212645906	Fcer1g/Grb2/Syk/Sos1/Lat2/Pik3r2/Pik3cb	7
28	Female HypoDMRs	R-MMU-177929	Signaling by EGFR	12/1011	39/9315	0.000603090543476297	0.0210220132297452	0.0189316016467183	Grb2/Sos1/Src/Egf/Pag1/Pxn/Ptpn11/Epn1/Arhgef7/Gab1/Csk/Sh3kbp1	12
29	Female HypoDMRs	R-MMU-114508	Effects of PIP2 hydrolysis	9/1011	25/9315	0.000820893011488581	0.027627295834926	0.0248800604207973	Dgke/Prkce/Dagla/Prkcq/Dgkz/Daglb/Itpr1/Itpr2/Dgki	9
30	Female HypoDMRs	R-MMU-8874081	MET activates PTK2 signaling	10/1011	30/9315	0.000851641469859975	0.0277067358194445	0.0249516009590554	Lamc1/Lamb3/Fn1/Itga3/Lamb1/Ptk2/Src/Col5a1/Col27a1/Lamb2	10
31	Female HypoDMRs	R-MMU-2428928	IRS-related events triggered by IGF1R	13/1011	46/9315	0.000891347094812053	0.0280630569205343	0.0252724897849937	Grb2/Fgf18/Fgfr4/Sos1/Pik3c3/Fgf7/Ptpn11/Fgfr2/Igf1r/Fgfr1/Pik3r2/Gab1/Pik3cb	13
32	Female HypoDMRs	R-MMU-193704	p75 NTR receptor-mediated signalling	20/1011	88/9315	0.000974616857003485	0.0297258141386063	0.0267699038025628	Obscn/Abr/Nfkbia/Trio/Tiam1/Itsn1/Tiam2/Sos1/Arhgef37/Traf6/Bcl2l11/Prex1/Prkci/Arhgef26/Arhgef10l/Plekhg5/Arhgef1/Mag/Arhgef7/Arhgef10	20
33	Female HypoDMRs	R-MMU-76009	Platelet Aggregation (Plug Formation)	11/1011	36/9315	0.00108022784635545	0.031678785832212	0.0285286736086033	Fn1/Grb2/Syk/Ptk2/Sos1/Src/Ptpn1/Apbb1ip/Rapgef4/Bcar1/Csk	11
34	Female HypoDMRs	R-MMU-2428924	IGF1R signaling cascade	13/1011	47/9315	0.00111187683044325	0.031678785832212	0.0285286736086033	Grb2/Fgf18/Fgfr4/Sos1/Pik3c3/Fgf7/Ptpn11/Fgfr2/Igf1r/Fgfr1/Pik3r2/Gab1/Pik3cb	13
35	Female HypoDMRs	R-MMU-373752	Netrin-1 signaling	9/1011	26/9315	0.00113602203291744	0.031678785832212	0.0285286736086033	Fyn/Ntn1/Trio/Ptk2/Dscam/Ezr/Prkcq/Src/Dock1	9
36	Female HypoDMRs	R-MMU-112399	IRS-mediated signalling	12/1011	42/9315	0.00125485843089597	0.0340206063487351	0.0306376254326939	Grb2/Fgf18/Fgfr4/Sos1/Pik3c3/Fgf7/Ptpn11/Fgfr2/Fgfr1/Pik3r2/Gab1/Pik3cb	12
37	Female HypoDMRs	R-MMU-2404192	Signaling by Type 1 Insulin-like Growth Factor 1 Receptor (IGF1R)	13/1011	48/9315	0.00137612771811355	0.0363000176453736	0.0326903739580317	Grb2/Fgf18/Fgfr4/Sos1/Pik3c3/Fgf7/Ptpn11/Fgfr2/Igf1r/Fgfr1/Pik3r2/Gab1/Pik3cb	13
38	Female HypoDMRs	R-MMU-204998	Cell death signalling via NRAGE, NRIF and NADE	17/1011	72/9315	0.00146569060719333	0.0376451061215972	0.0339017079503167	Obscn/Abr/Trio/Tiam1/Itsn1/Tiam2/Sos1/Arhgef37/Traf6/Bcl2l11/Prex1/Arhgef26/Arhgef10l/Plekhg5/Arhgef1/Arhgef7/Arhgef10	17
39	Female HypoDMRs	R-MMU-416482	G alpha (12/13) signalling events	19/1011	85/9315	0.00159202539599672	0.039841456063918	0.0358796546736103	Obscn/Abr/Trio/Tiam1/Itsn1/Tiam2/Sos1/Arhgef37/Prex1/Rhoc/Arhgef26/Arhgef10l/Plekhg5/Gna12/Rhog/Arhgef1/Arhgef7/Arhgef10/Pik3r2	19
40	Female HypoDMRs	R-MMU-166520	Signaling by NTRKs	16/1011	67/9315	0.00176138674265274	0.0412527700900135	0.0371506288019427	Grb2/Kidins220/Shc3/Ntrk2/Sos1/Pcsk5/Ralgds/Ap2a1/Ntf5/Pcsk6/Furin/Pik3r2/Gab1/Dusp7/Ppp2r1b/Pik3cb	16
41	Female HypoDMRs	R-MMU-112316	Neuronal System	54/1011	335/9315	0.00177234753248086	0.0412527700900135	0.0371506288019427	Glul/Cacna1e/Kcnj10/Mdm2/Grip1/Lrrtm3/Nsf/Cacng4/Adcy3/Kcnh5/Kcnk13/Slitrk5/Kcnma1/Cacna2d3/Slc1a3/Panx2/Kcnh3/Adcy9/Ptprs/Epb41l3/Dlgap1/Kcng3/Lrrtm2/Kcnn2/Camk2a/Slc1a1/Lrfn4/Slc1a2/Cacna1b/Prkacb/Nlgn1/Kcnn3/Kcnq4/Grik3/Epb41/Kcnab2/Ptprd/Slc6a12/Kcna6/Grin2b/Abcc9/Ppfibp1/Grik5/Ap2a1/Ppfia3/Kcnc1/Kcnk1/Dlgap2/Cacna1a/Panx1/Hspa8/Grik4/Myo6/Il1rapl2	54
42	Female HypoDMRs	R-MMU-2029482	Regulation of actin dynamics for phagocytic cup formation	15/1011	61/9315	0.0017752216637096	0.0412527700900135	0.0371506288019427	Grb2/Baiap2/Cyfip2/Elmo1/Syk/Nckap1l/Myo10/Ptk2/Myh9/Elmo2/Wipf1/Arpc1a/Wasf3/Wipf3/Dock1	15
43	Female HypoDMRs	R-MMU-5576891	Cardiac conduction	24/1011	119/9315	0.00190626476617552	0.0432677770183095	0.0389652651103197	Atp1b1/Atp2b1/Cacng4/Cacng5/Kcnip1/Kcnk13/Cacna2d3/Scn8a/Fgf12/Kcnip3/Scn3a/Scn1a/Atp1a1/Sri/Itpr1/Cacna1c/Cacna2d4/Abcc9/Itpr2/Cacng7/Kcnk1/Scn5a/Scn10a/Scn11a	24
44	Female HypoDMRs	R-MMU-186763	Downstream signal transduction	9/1011	28/9315	0.00205692184655901	0.0456262664145816	0.0410892282745639	Grb2/Sos1/Pdgfrb/Src/Ptpn11/Pdgfa/Bcar1/Pik3r2/Pik3cb	9
45	Female HypoDMRs	R-MMU-354194	GRB2:SOS provides linkage to MAPK signaling for Integrins	6/1011	14/9315	0.00224109650079804	0.0486068929950863	0.043773463816757	Fn1/Grb2/Ptk2/Sos1/Src/Apbb1ip	6
46	Female HyperDMRs	R-MMU-9006934	Signaling by Receptor Tyrosine Kinases	57/746	397/9315	9.00564711080042e-06	0.00792496945750437	0.00762162134429846	Ncf2/Lamc2/Col9a1/Nck2/Fn1/Col6a3/Kitl/Frs2/Lama4/Wasf1/Stat5b/Spred2/Grap/Tns3/Lamb1/Flrt2/Elmo1/Shc3/Ptk2b/Rbfox2/Grap2/Prr5/Crkl/Rps6ka2/Prkce/Fgf1/Flrt1/Fgf7/Flrt3/Mmp9/Ptpn1/Lama5/Col9a3/Rapgef1/Ptprj/Egf/Them4/Mknk1/Col9a2/Rps6ka1/Shb/Ptpn3/Ptpn11/Sh2b3/Atp6v0a2/Flt1/Fgfr3/Tec/Lrig1/Pcsk6/Igf1r/Gab2/Cdh5/Col4a1/Wwox/Insr/Nrg1	57
47	Female HyperDMRs	R-MMU-422475	Axon guidance	41/746	278/9315	9.03943996642533e-05	0.0297409501532895	0.028602540578044	Col9a1/Nck2/Col6a3/Gpc1/Frs2/Itga2b/Actr2/Sptbn1/Slit3/Nrcam/Shc3/Arhgef28/Trio/Sema5a/Robo1/Tiam1/Ezr/Myl12a/Gfra3/Tubb6/Dcc/Sptbn2/Gfra1/Mmp9/Col9a3/Dab1/Artn/Col9a2/Ephb2/Shb/Ptpn11/Crmp1/Sptbn4/Tyrobp/Gab2/Col4a1/Ank1/Mmp2/Itga9/Dscaml1/Efnb1	41
48	Female HyperDMRs	R-MMU-1483257	Phospholipid metabolism	31/746	190/9315	0.000101389602795305	0.0297409501532895	0.028602540578044	Etnk2/Chpt1/Inpp5j/Mtmr3/Rufy1/Pctp/Phospho1/Pik3cg/Mboat1/Lpcat1/Cpne6/Pi4ka/Synj2/Lpin2/Lclat1/Lpcat4/Inpp5e/Slc44a3/Pld1/Mfsd2a/Pla2g5/Ptpn13/Pitpnm2/Plbd1/Etnk1/Inpp5f/Ptdss2/Tpte/Mtmr7/Enpp6/Tnfaip8l3	31
49	Female HyperDMRs	R-MMU-112316	Neuronal System	46/746	335/9315	0.000194953930501125	0.0428898647102475	0.0412481474007644	Epb41l5/Cacna1e/Kcnh1/Kcnq5/Syt1/Grm1/Kcnc2/Epb41l2/Lrrtm3/Kcnh4/Nsf/Kcnj16/Gria1/Kcnj12/Tspoap1/Kcnh5/Hcn1/Cacna2d3/Slc38a1/Dlg1/Abat/Lrfn2/Ptprs/Rps6ka2/Camk2a/Kcng2/Nrxn2/Epb41l1/Kcns1/Kcnb1/Kcnq2/Gad2/Kcna10/Camk2d/Hcn3/Kcnn3/Dlgap3/Rps6ka1/Gnb1/Gabbr2/Stx1a/Kcnn4/Grik5/Lrfn1/Ntrk3/Dlgap2	46
50	Male HypoDMRs	R-MMU-194840	Rho GTPase cycle	34/881	137/9315	1.00703370407365e-07	9.53660917757746e-05	8.92549872452645e-05	Arhgef4/Srgap1/Arhgap18/Arhgap27/Obscn/Abr/Arhgap23/Sos2/Net1/Arhgef3/Arhgap22/Trio/Arhgap31/Tiam1/Itsn1/Tiam2/Rhoq/Arhgap26/Arhgap40/Prex1/Vav2/Rhoc/Arhgef2/Inpp5b/Plekhg5/Rhof/Stard13/Arhgef17/Mcf2l/Arhgef10/Arhgef18/Dlc1/Arhgap32/Stard8	34
51	Male HypoDMRs	R-MMU-193648	NRAGE signals death through JNK	18/881	53/9315	8.15711423272228e-07	0.0003862393589194	0.000361488957050113	Arhgef4/Obscn/Abr/Sos2/Net1/Arhgef3/Trio/Tiam1/Itsn1/Tiam2/Prex1/Vav2/Arhgef2/Plekhg5/Arhgef17/Mcf2l/Arhgef10/Arhgef18	18
52	Male HypoDMRs	R-MMU-193704	p75 NTR receptor-mediated signalling	24/881	88/9315	1.24897181438925e-06	0.000394258769408874	0.000368994479900263	Psen2/Arhgef4/Obscn/Abr/Omg/Ngfr/Sos2/Net1/Arhgef3/Trio/Tiam1/Itsn1/Tiam2/Prex1/Vav2/Nfkb1/Arhgef2/Plekhg5/Itgb3bp/Arhgef17/Mcf2l/Arhgef10/Ikbkb/Arhgef18	24
53	Male HypoDMRs	R-MMU-204998	Cell death signalling via NRAGE, NRIF and NADE	21/881	72/9315	1.75322163752611e-06	0.000415075222684307	0.000388477004946575	Psen2/Arhgef4/Obscn/Abr/Ngfr/Sos2/Net1/Arhgef3/Trio/Tiam1/Itsn1/Tiam2/Prex1/Vav2/Arhgef2/Plekhg5/Itgb3bp/Arhgef17/Mcf2l/Arhgef10/Arhgef18	21
54	Male HypoDMRs	R-MMU-1483249	Inositol phosphate metabolism	15/881	42/9315	3.29106491488232e-06	0.000623327694878711	0.000583384559648613	Inpp4a/Inpp5d/Ipmk/Nudt4/Plcd3/Itpk1/Ip6k3/Nudt3/Minpp1/Plce1/Plcb4/Plch1/Inpp5b/Inpp5a/Plcg2	15
55	Male HypoDMRs	R-MMU-73887	Death Receptor Signalling	29/881	130/9315	8.66212824462817e-06	0.00136717257461048	0.00127956350560999	Usp21/Psen2/Arhgef4/Obscn/Abr/Omg/Ngfr/Sos2/Net1/Arhgef3/Trio/Tab1/Tiam1/Itsn1/Tiam2/Prex1/Vav2/Madd/Nfkb1/Tnfsf10/Arhgef2/Plekhg5/Itgb3bp/Arhgef17/Mcf2l/Arhgef10/Ikbkb/Arhgef18/Usp2	29
56	Male HypoDMRs	R-MMU-194315	Signaling by Rho GTPases	65/881	423/9315	4.92176799333568e-05	0.00665844898526984	0.00623177240659946	Ncf2/Ahctf1/Arhgef4/Srgap1/Kif5a/Arhgap18/Wasf1/Arhgap27/Baiap2/Obscn/Ndel1/Abr/Arhgap23/Klc1/Sos2/Daam1/Net1/Arhgef3/Arhgap22/Nckap1l/Trio/Myh9/Ncf4/Mkl1/Arhgap31/Tiam1/Itsn1/Tiam2/Ppp2r5d/Myl12b/Rhoq/Arhgap26/Arhgap40/Ywhab/Prex1/Vav2/Abl1/Wipf1/Rhoc/Arhgef2/Inpp5b/Plekhg5/Dvl1/Kdm4c/Itgb3bp/Cit/Rhof/Mad1l1/Stard13/Tuba8/Arhgef17/Rhpn2/Cyfip1/Iqgap1/Dync1li2/Nup133/Mcf2l/Arhgef10/Arhgef18/Dlc1/…	65
57	Male HypoDMRs	R-MMU-416482	G alpha (12/13) signalling events	20/881	85/9315	9.66028398930546e-05	0.0114353611723403	0.0107025777881516	Arhgef4/Obscn/Abr/Sos2/Pik3r1/Net1/Arhgef3/Trio/Tiam1/Itsn1/Tiam2/Prex1/Vav2/Rhoc/Arhgef2/Plekhg5/Arhgef17/Mcf2l/Arhgef10/Arhgef18	20
58	Male HypoDMRs	R-MMU-2029480	Fcgamma receptor (FCGR) dependent phagocytosis	19/881	82/9315	0.000178045944289664	0.0187343899158125	0.0175338812972979	Fcgr3/Fyn/Wasf1/Baiap2/Myh1/Pik3r1/Elmo1/Nckap1l/Myh9/Prkce/Elmo2/Vav2/Abl1/Wipf1/Lyn/Dock1/Pld3/Cyfip1/Plcg2	19
59	Male HypoDMRs	R-MMU-170834	Signaling by TGF-beta Receptor Complex	15/881	60/9315	0.000350226151897658	0.0327236531880988	0.0306267059238362	Ppm1a/Stub1/Nedd4l/Smad7/Rbl1/Pmepa1/Ski/Prkcz/Ncor2/Cdk8/Strap/Tgfb1/Furin/Pard3/Arhgef18	15
60	Male HypoDMRs	R-MMU-6794361	Neurexins and neuroligins	10/881	31/9315	0.000380105792047611	0.0327236531880988	0.0306267059238362	Grm1/Epb41l2/Lrrtm3/Nrxn3/Epb41l3/Dlgap1/Lrrtm2/Nrxn2/Dlg2/Dlgap2	10
61	Male HypoDMRs	R-MMU-1855204	Synthesis of IP3 and IP4 in the cytosol	8/881	22/9315	0.000593340342139797	0.0458219917917624	0.042885696758366	Inpp5d/Plcd3/Itpk1/Plce1/Plcb4/Plch1/Inpp5b/Plcg2	8
62	Male HypoDMRs	R-MMU-194138	Signaling by VEGF	20/881	97/9315	0.000629024174543729	0.0458219917917624	0.042885696758366	Ncf2/Fyn/Wasf1/Shc2/Prkca/Baiap2/Pik3r1/Elmo1/Nckap1l/Ncf4/Elmo2/Vav2/Prkcz/Shb/Flt1/Dock1/Cyfip1/Bcar1/Mapkapk3/Vegfd	20
63	Male HypoDMRs	R-MMU-112316	Neuronal System	50/881	335/9315	0.000718549954570092	0.0486047719269912	0.0454901550186479	Grm1/Epb41l2/Lrrtm3/Prkca/Gria1/Camk2b/Adcy3/Nrxn3/Kcnk10/Camk2g/Cacng2/Slc1a3/Slc38a1/Slc38a2/Comt/Gabrr3/Kcnj6/Lrfn2/Epb41l3/Dlgap1/Rps6ka2/Kcng3/Lrrtm2/Nrxn2/Slc1a2/Cacna1b/Gad1/Kcnmb2/Kcnab1/Gabrr1/Gabbr2/Stx1a/Slc6a11/Slc6a12/Kcna6/Grin2b/Ap2s1/Grik5/Ap2a1/Kcnj11/Gabrg3/Ntrk3/Dlg2/Dlgap2/Rab3a/Cacna1a/Panx1/Kcnj1/Grik4/Rasgrf1	50
64	Male HyperDMRs	R-MMU-194840	Rho GTPase cycle	35/768	137/9315	8.13761826890365e-10	7.23434264105534e-07	6.88699482968267e-07	Arhgef4/Srgap1/Arhgap9/Arhgap45/Abr/Sos2/Net1/Fgd3/Trio/Racgap1/Fgd4/Tiam1/Itsn1/Vav1/Arhgap28/Tagap/Fam13b/Arap3/Arhgap26/Arhgef37/Arhgap19/Arhgap21/Vav2/Syde2/Inpp5b/Arhgef10l/Srgap3/Arhgef7/Mcf2l/Arhgef18/Dlc1/Gmip/Arhgap20/Ocrl/Arhgap36	35
65	Male HyperDMRs	R-MMU-193648	NRAGE signals death through JNK	16/768	53/9315	3.16795141437578e-06	0.00140815440369003	0.00134054365113586	Arhgef4/Abr/Sos2/Net1/Fgd3/Trio/Fgd4/Tiam1/Itsn1/Vav1/Arhgef37/Vav2/Arhgef10l/Arhgef7/Mcf2l/Arhgef18	16
66	Male HyperDMRs	R-MMU-73887	Death Receptor Signalling	27/768	130/9315	5.68695280117078e-06	0.00168523368008027	0.00160431931654081	Psen2/Arhgef4/Cflar/Rack1/Abr/Ngfr/Sos2/Net1/Fgd3/Trio/Fgd4/Tiam1/Itsn1/Tnf/Vav1/Arhgef37/Vav2/Arhgef10l/Map3k7/Tnfrsf1a/Smpd3/Arhgef7/Mcf2l/Arhgef18/Lingo1/Xiap/Ikbkg	27
67	Male HyperDMRs	R-MMU-422475	Axon guidance	45/768	278/9315	7.77432111886134e-06	0.00172784286866693	0.00164488267883277	Nfasc/Psen2/Enah/Epha4/Col4a3/Fyn/Plxnc1/Slit3/Cdk5r1/Hsp90aa1/Nrcam/Sptb/Tubb2b/Unc5a/Arhgef28/Trio/Sema5a/Col2a1/Gsk3b/Robo1/Tiam1/Itsn1/Vegfa/Sptbn2/Plcg1/Vav2/Ank2/Dab1/Ephb2/Shb/Kdr/Met/Plxna1/Dock1/Col4a1/Col4a2/Arhgef7/Dok4/Itga9/Dscaml1/Ncam1/Sema7a/Pik3cb/Msn/Efnb1	45
68	Male HyperDMRs	R-MMU-204998	Cell death signalling via NRAGE, NRIF and NADE	18/768	72/9315	1.48745423526156e-05	0.00264469363029505	0.00251771201084272	Psen2/Arhgef4/Abr/Ngfr/Sos2/Net1/Fgd3/Trio/Fgd4/Tiam1/Itsn1/Vav1/Arhgef37/Vav2/Arhgef10l/Arhgef7/Mcf2l/Arhgef18	18
69	Male HyperDMRs	R-MMU-112316	Neuronal System	50/768	335/9315	2.44349914079831e-05	0.00347492999273295	0.00330808562448321	Kcnj9/Kcnk2/Kcnq5/Grm1/Kcnmb4/Epb41l2/Kcnh4/Gjc1/Nsf/Cacng4/Kcnj2/Kcnmb1/Tspoap1/Ncald/Kcnq3/Cacnb3/Adcy5/Kcnj6/Grin2a/Gabbr1/Epb41l3/Lrrtm2/Apba1/Lrfn4/Plcb3/Plcb2/Dlgap4/Kcnq2/Prkacb/Kcnq4/Grik3/Kcnab2/Gabbr2/Stx1a/Kcnk3/Arl6ip5/Grik5/Dlg2/Dlgap2/Homer3/Cacna1a/Gnai2/Grik4/Myo6/Rasgrf1/Dlg3/Nlgn3/Rps6ka3/Maoa/Gria3	50
70	Male HyperDMRs	R-MMU-397014	Muscle contraction	31/768	173/9315	2.78416415147137e-05	0.00347492999273295	0.00330808562448321	Cacna1s/Kcnk2/Atp2b1/Cacng4/Kcnj2/Kcnip1/Ryr2/Kcnk5/Sorbs3/Cacnb3/Fgf12/Myl12b/Slc8a1/Kcnk12/Sorbs1/Ryr3/Kcnk15/Neb/Scn2a/Tpm2/Nos1/Myl10/Kcnk3/Itpr1/Cacna1c/Itpr2/Dysf/Trim72/Scn5a/Scn11a/Cacna1f	31
71	Male HyperDMRs	R-MMU-1855204	Synthesis of IP3 and IP4 in the cytosol	9/768	22/9315	3.12704611269557e-05	0.00347492999273295	0.00330808562448321	Inpp5j/Synj1/Plcb3/Plcb2/Plcb4/Plcg1/Plch1/Inpp5b/Ocrl	9
72	Male HyperDMRs	R-MMU-193704	p75 NTR receptor-mediated signalling	19/768	88/9315	7.83432837468558e-05	0.00773857547232831	0.00736701755935346	Psen2/Arhgef4/Abr/Ngfr/Sos2/Net1/Fgd3/Trio/Fgd4/Tiam1/Itsn1/Vav1/Arhgef37/Vav2/Arhgef10l/Arhgef7/Mcf2l/Arhgef18/Lingo1	19
73	Male HyperDMRs	R-MMU-5576891	Cardiac conduction	23/768	119/9315	9.04916647888811e-05	0.00804470899973153	0.00765845247265899	Cacna1s/Kcnk2/Atp2b1/Cacng4/Kcnj2/Kcnip1/Ryr2/Kcnk5/Cacnb3/Fgf12/Slc8a1/Kcnk12/Ryr3/Kcnk15/Scn2a/Nos1/Kcnk3/Itpr1/Cacna1c/Itpr2/Scn5a/Scn11a/Cacna1f	23
74	Male HyperDMRs	R-MMU-6794361	Neurexins and neuroligins	10/768	31/9315	0.000122475098475427	0.00958715577319109	0.00912684061529293	Grm1/Epb41l2/Epb41l3/Lrrtm2/Dlgap4/Dlg2/Dlgap2/Homer3/Dlg3/Nlgn3	10
75	Male HyperDMRs	R-MMU-194315	Signaling by Rho GTPases	57/768	423/9315	0.00012941042663475	0.00958715577319109	0.00912684061529293	Ppp1r12b/Nuf2/Arhgef4/Srgap1/Arhgap9/Arhgap45/Ppp2ca/Abr/Dynll2/Klc1/Sos2/Tubb2b/Net1/Fgd3/Iqgap2/Trio/Racgap1/Fgd4/Mylk/Tiam1/Itsn1/Vav1/Arhgap28/Myl12b/Tagap/Fam13b/Arap3/Arhgap26/Arhgef37/Arhgap19/Klc2/Arhgap21/Vav2/Nckap1/Syde2/Inpp5b/Arhgef10l/Cenps/Cit/Kntc1/Ppp1cb/Srgap3/Wipf3/Dync1i1/Arhgef7/Mcf2l/Arhgef18/Dlc1/Cenpu/Gmip/Clasp2/Arhgap20/Ercc6l/Cenpi/Ocrl/Arhgap36/Flna	57
76	Male HyperDMRs	R-MMU-5682910	LGI-ADAM interactions	6/768	13/9315	0.000318916777730161	0.0218090011847779	0.0207618695785465	Adam23/Cacng4/Lgi1/Stx1a/Lgi2/Adam22	6
77	Male HyperDMRs	R-MMU-1483249	Inositol phosphate metabolism	11/768	42/9315	0.0004424656338512	0.0280965677495512	0.0267475465876966	Inpp4a/Inpp5j/Synj1/Nudt3/Plcb3/Plcb2/Plcb4/Plcg1/Plch1/Inpp5b/Ocrl	11
