# Supplementary material for: Early-life DNA methylation profiles are indicative of age-related transcriptome changes
Source: Epigenetics Chromatin. 2019 Oct 8;12:58. doi: 10.1186/s13072-019-0306-5 (PMC6781367; doi:10.1186/s13072-019-0306-5)
Supplement: Supplementary file 8 — Additional file 8: Table S3. Reactome pathways presenting high correlation between age-related expression fold change and early life gene body methylation patterns. [file 13072_2019_306_MOESM8_ESM.csv]

ID	Description	Count	cor.coefficient	Group
R-MMU-3214842	HDMs demethylate histones	48	0.773864214	Male
R-MMU-3214841	PKMTs methylate histone lysines	63	0.751205391	Male
R-MMU-4551638	SUMOylation of chromatin organization proteins	62	0.69215167	Male
R-MMU-3371497	HSP90 chaperone cycle for steroid hormone receptors (SHR)	50	0.5386113	Male
R-MMU-201722	Formation of the beta-catenin:TCF transactivating complex	74	0.529698136	Male
R-MMU-373760	L1CAM interactions	66	0.523527633	Male
R-MMU-8939211	ESR-mediated signaling	108	0.493326415	Male
R-MMU-9018519	Estrogen-dependent gene expression	101	0.490462194	Male
R-MMU-211000	Gene Silencing by RNA	102	0.487103134	Male
R-MMU-3214858	RMTs methylate histone arginines	67	0.485530675	Male
R-MMU-674695	RNA Polymerase II Pre-transcription Events	75	0.482172176	Male
R-MMU-8936459	RUNX1 regulates genes involved in megakaryocyte differentiation and platelet function	69	0.47480757	Male
R-MMU-8878171	Transcriptional regulation by RUNX1	177	0.465680753	Male
R-MMU-5578749	Transcriptional regulation by small RNAs	93	0.464791817	Male
R-MMU-1632852	Macroautophagy	65	0.460443226	Male
R-MMU-2559580	Oxidative Stress Induced Senescence	98	0.454903422	Male
R-MMU-212165	Epigenetic regulation of gene expression	97	0.449084474	Male
R-MMU-68875	Mitotic Prophase	119	0.44440896	Male
R-MMU-4420097	VEGFA-VEGFR2 Pathway	89	0.43049382	Male
R-MMU-2559583	Cellular Senescence	159	0.425700133	Male
R-MMU-73854	RNA Polymerase I Promoter Clearance	94	0.422976497	Male
R-MMU-73864	RNA Polymerase I Transcription	95	0.421804935	Male
R-MMU-5693571	Nonhomologous End-Joining (NHEJ)	54	0.418140028	Male
R-MMU-5689603	UCH proteinases	89	0.418084876	Male
R-MMU-2262752	Cellular responses to stress	372	0.41605209	Male
R-MMU-3214847	HATs acetylate histones	76	0.412739733	Male
R-MMU-3247509	Chromatin modifying enzymes	174	0.410590773	Male
R-MMU-4839726	Chromatin organization	174	0.410590773	Male
R-MMU-195253	Degradation of beta-catenin by the destruction complex	77	0.409230127	Male
R-MMU-5625740	RHO GTPases activate PKNs	73	0.405443513	Male
R-MMU-195721	Signaling by WNT	277	0.404776295	Male
R-MMU-8953897	Cellular responses to external stimuli	435	0.402250667	Male
R-MMU-5620924	Intraflagellar transport	54	0.396899678	Male
R-MMU-5689880	Ub-specific processing proteases	172	0.394713646	Male
R-MMU-397795	G-protein beta:gamma signalling	50	0.394332019	Male
R-MMU-201681	TCF dependent signaling in response to WNT	199	0.393131945	Male
R-MMU-5250913	Positive epigenetic regulation of rRNA expression	79	0.392392138	Male
R-MMU-5250924	B-WICH complex positively regulates rRNA expression	79	0.392392138	Male
R-MMU-9006931	Signaling by Nuclear Receptors	161	0.391607759	Male
R-MMU-3108232	SUMO E3 ligases SUMOylate target proteins	110	0.387106424	Male
R-MMU-72662	Activation of the mRNA upon binding of the cap-binding complex and eIFs, and subsequent binding to 43S	52	0.386481246	Male
R-MMU-422356	Regulation of insulin secretion	63	0.384786587	Male
R-MMU-2990846	SUMOylation	116	0.383234997	Male
R-MMU-112382	Formation of RNA Pol II elongation complex	52	0.382496133	Male
R-MMU-75955	RNA Polymerase II Transcription Elongation	52	0.382496133	Male
R-MMU-2559582	Senescence-Associated Secretory Phenotype (SASP)	88	0.377975346	Male
R-MMU-2132295	MHC class II antigen presentation	112	0.375769783	Male
R-MMU-73886	Chromosome Maintenance	88	0.375037982	Male
R-MMU-983231	Factors involved in megakaryocyte development and platelet production	144	0.373875976	Male
R-MMU-380320	Recruitment of NuMA to mitotic centrosomes	87	0.373486976	Male
R-MMU-194138	Signaling by VEGF	97	0.370832246	Male
R-MMU-2559586	DNA Damage/Telomere Stress Induced Senescence	72	0.369518686	Male
R-MMU-156827	L13a-mediated translational silencing of Ceruloplasmin expression	52	0.365509876	Male
R-MMU-72649	Translation initiation complex formation	51	0.365509876	Male
R-MMU-72702	Ribosomal scanning and start codon recognition	51	0.365509876	Male
R-MMU-5688426	Deubiquitination	241	0.359686698	Male
R-MMU-212300	PRC2 methylates histones and DNA	62	0.359331458	Male
R-MMU-15869	Metabolism of nucleotides	98	0.359212791	Male
R-MMU-3371453	Regulation of HSF1-mediated heat shock response	67	0.355962452	Male
R-MMU-72613	Eukaryotic Translation Initiation	58	0.351405863	Male
R-MMU-72737	Cap-dependent Translation Initiation	57	0.351405863	Male
R-MMU-163685	Integration of energy metabolism	89	0.349787377	Male
R-MMU-6807505	RNA polymerase II transcribes snRNA genes	72	0.349262754	Male
R-MMU-195258	RHO GTPase Effectors	286	0.349111834	Male
R-MMU-111885	Opioid Signalling	68	0.34537678	Male
R-MMU-3371556	Cellular response to heat stress	83	0.345375746	Male
R-MMU-427413	NoRC negatively regulates rRNA expression	50	0.343250878	Female
R-MMU-606279	Deposition of new CENPA-containing nucleosomes at the centromere	62	0.341383657	Male
R-MMU-774815	Nucleosome assembly	62	0.341383657	Male
R-MMU-3858494	Beta-catenin independent WNT signaling	117	0.339050274	Male
R-MMU-446652	Interleukin-1 family signaling	108	0.338006186	Male
R-MMU-6781827	Transcription-Coupled Nucleotide Excision Repair (TC-NER)	75	0.337679315	Male
R-MMU-194315	Signaling by Rho GTPases	414	0.337242516	Male
R-MMU-68886	M Phase	363	0.335898769	Male
R-MMU-6781823	Formation of TC-NER Pre-Incision Complex	51	0.332864885	Male
R-MMU-6782135	Dual incision in TC-NER	63	0.328864376	Male
R-MMU-913531	Interferon Signaling	48	0.326067903	Female
R-MMU-6782210	Gap-filling DNA repair synthesis and ligation in TC-NER	62	0.324755821	Male
R-MMU-450408	AUF1 (hnRNP D0) binds and destabilizes mRNA	51	0.320277065	Male
R-MMU-388841	Costimulation by the CD28 family	62	0.318032974	Male
R-MMU-9020702	Interleukin-1 signaling	93	0.316608139	Male
R-MMU-5693532	DNA Double-Strand Break Repair	136	0.314707516	Male
R-MMU-5607764	CLEC7A (Dectin-1) signaling	84	0.314370371	Male
R-MMU-9006936	Signaling by TGF-beta family members	87	0.314309335	Male
R-MMU-166520	Signaling by NTRKs	67	0.312559741	Male
R-MMU-448424	Interleukin-17 signaling	60	0.312513568	Male
R-MMU-427359	SIRT1 negatively regulates rRNA expression	52	0.311578038	Female
R-MMU-5625886	Activated PKN1 stimulates transcription of AR (androgen receptor) regulated genes KLK2 and KLK3	54	0.309749974	Male
R-MMU-69278	Cell Cycle, Mitotic	489	0.308697966	Male
R-MMU-5368287	Mitochondrial translation	85	0.307903214	Male
R-MMU-6807070	PTEN Regulation	104	0.307743654	Male
R-MMU-73728	RNA Polymerase I Promoter Opening	52	0.307558226	Female
R-MMU-373755	Semaphorin interactions	51	0.306651128	Male
R-MMU-5419276	Mitochondrial translation termination	84	0.305532022	Male
R-MMU-5696398	Nucleotide Excision Repair	103	0.296376232	Male
R-MMU-450294	MAP kinase activation	54	0.295738534	Male
R-MMU-5693606	DNA Double Strand Break Response	54	0.294293219	Male
R-MMU-5693565	Recruitment and ATM-mediated phosphorylation of repair and signaling proteins at DNA double strand breaks	53	0.293834484	Male
R-MMU-5250941	Negative epigenetic regulation of rRNA expression	53	0.293346451	Female
R-MMU-73894	DNA Repair	271	0.291710188	Male
R-MMU-5621481	C-type lectin receptors (CLRs)	104	0.286341591	Male
R-MMU-5617833	Cilium Assembly	180	0.283477601	Male
R-MMU-202424	Downstream TCR signaling	85	0.281944992	Male
R-MMU-202403	TCR signaling	102	0.281169702	Male
R-MMU-6804756	Regulation of TP53 Activity through Phosphorylation	91	0.280748932	Male
R-MMU-1234176	Oxygen-dependent proline hydroxylation of Hypoxia-inducible Factor Alpha	62	0.280581326	Male
R-MMU-1852241	Organelle biogenesis and maintenance	205	0.279467787	Male
R-MMU-5687128	MAPK6/MAPK4 signaling	71	0.278690201	Male
R-MMU-5610787	Hedgehog 'off' state	94	0.278131696	Male
R-MMU-5610785	GLI3 is processed to GLI3R by the proteasome	55	0.275981466	Male
R-MMU-5389840	Mitochondrial translation elongation	82	0.275431935	Male
R-MMU-68867	Assembly of the pre-replicative complex	64	0.275239091	Male
R-MMU-68949	Orc1 removal from chromatin	67	0.275078287	Male
R-MMU-109688	Cleavage of Growing Transcript in the Termination Region	63	0.274095266	Female
R-MMU-73856	RNA Polymerase II Transcription Termination	63	0.274095266	Female
R-MMU-5632684	Hedgehog 'on' state	88	0.270291983	Male
R-MMU-975138	TRAF6 mediated induction of NFkB and MAP kinases upon TLR7/8 or 9 activation	77	0.268217397	Male
R-MMU-168928	DDX58/IFIH1-mediated induction of interferon-alpha/beta	46	0.268073825	Male
R-MMU-2029482	Regulation of actin dynamics for phagocytic cup formation	61	0.264942433	Male
R-MMU-68827	CDT1 association with the CDC6:ORC:origin complex	55	0.262444213	Male
R-MMU-68874	M/G1 Transition	80	0.262009029	Male
R-MMU-69002	DNA Replication Pre-Initiation	80	0.262009029	Male
R-MMU-72187	mRNA 3'-end processing	57	0.259438468	Female
R-MMU-4641257	Degradation of AXIN	51	0.259386279	Male
R-MMU-5668541	TNFR2 non-canonical NF-kB pathway	95	0.259160785	Male
R-MMU-166058	MyD88:Mal cascade initiated on plasma membrane	74	0.258047299	Male
R-MMU-168179	Toll Like Receptor TLR1:TLR2 Cascade	74	0.258047299	Male
R-MMU-168188	Toll Like Receptor TLR6:TLR2 Cascade	74	0.258047299	Male
R-MMU-181438	Toll Like Receptor 2 (TLR2) Cascade	74	0.258047299	Male
R-MMU-2871837	FCERI mediated NF-kB activation	72	0.256760287	Male
R-MMU-1169091	Activation of NF-kappaB in B cells	62	0.256682406	Male
R-MMU-168142	Toll Like Receptor 10 (TLR10) Cascade	73	0.255901012	Male
R-MMU-168176	Toll Like Receptor 5 (TLR5) Cascade	73	0.255901012	Male
R-MMU-975871	MyD88 cascade initiated on plasma membrane	73	0.255901012	Male
R-MMU-1168372	Downstream signaling events of B Cell Receptor (BCR)	67	0.254569979	Male
R-MMU-72766	Translation	152	0.253191749	Male
R-MMU-380259	Loss of Nlp from mitotic centrosomes	67	0.253159563	Male
R-MMU-380284	Loss of proteins required for interphase microtubule organization�from the centrosome	67	0.253159563	Male
R-MMU-168164	Toll Like Receptor 3 (TLR3) Cascade	69	0.252904889	Male
R-MMU-70326	Glucose metabolism	79	0.251103371	Female
R-MMU-5620912	Anchoring of the basal body to the plasma membrane	93	0.249457076	Male
R-MMU-4086400	PCP/CE pathway	83	0.247405558	Male
R-MMU-1234174	Regulation of Hypoxia-inducible Factor (HIF) by oxygen	67	0.246931661	Male
R-MMU-2262749	Cellular response to hypoxia	67	0.246931661	Male
R-MMU-2022090	Assembly of collagen fibrils and other multimeric structures	62	0.245658152	Male
R-MMU-8948751	Regulation of PTEN stability and activity	61	0.245461417	Male
R-MMU-1650814	Collagen biosynthesis and modifying enzymes	66	0.244536169	Male
R-MMU-69541	Stabilization of p53	52	0.243874757	Male
R-MMU-168181	Toll Like Receptor 7/8 (TLR7/8) Cascade	79	0.243678677	Male
R-MMU-975155	MyD88 dependent cascade initiated on endosome	79	0.243678677	Male
R-MMU-211897	Cytochrome P450 - arranged by substrate type	81	0.243651459	Male
R-MMU-983189	Kinesins	55	0.243008872	Male
R-MMU-2029480	Fcgamma receptor (FCGR) dependent phagocytosis	82	0.242863489	Male
R-MMU-174178	APC/C:Cdh1 mediated degradation of Cdc20 and other APC/C:Cdh1 targeted proteins in late mitosis/early G1	68	0.240950792	Male
R-MMU-8856688	Golgi-to-ER retrograde transport	127	0.240839706	Male
R-MMU-380270	Recruitment of mitotic centrosome proteins and complexes	75	0.239415314	Male
R-MMU-380287	Centrosome maturation	75	0.239415314	Male
R-MMU-5358351	Signaling by Hedgehog	126	0.239240042	Male
R-MMU-204998	Cell death signalling via NRAGE, NRIF and NADE	72	0.239141838	Male
R-MMU-383280	Nuclear Receptor transcription pathway	50	0.23790683	Male
R-MMU-5610780	Degradation of GLI1 by the proteasome	53	0.237526949	Male
R-MMU-8852276	The role of GTSE1 in G2/M progression after G2 checkpoint	71	0.236895375	Male
R-MMU-168138	Toll Like Receptor 9 (TLR9) Cascade	83	0.236709459	Male
R-MMU-159236	Transport of Mature mRNA derived from an Intron-Containing Transcript	73	0.236533232	Female
R-MMU-72202	Transport of Mature Transcript to Cytoplasm	73	0.236533232	Female
R-MMU-2565942	Regulation of PLK1 Activity at G2/M Transition	84	0.235081417	Male
R-MMU-453274	Mitotic G2-G2/M phases	177	0.232343153	Male
R-MMU-382556	ABC-family proteins mediated transport	97	0.232153791	Male
R-MMU-170834	Signaling by TGF-beta Receptor Complex	58	0.23118042	Male
R-MMU-5607761	Dectin-1 mediated noncanonical NF-kB signaling	55	0.231070464	Male
R-MMU-5676590	NIK-->noncanonical NF-kB signaling	55	0.231070464	Male
R-MMU-388841	Costimulation by the CD28 family	62	0.230974886	Female
R-MMU-6811434	COPI-dependent Golgi-to-ER retrograde traffic	94	0.230584882	Male
R-MMU-75153	Apoptotic execution phase	51	0.23020466	Male
R-MMU-8854050	FBXL7 down-regulates AURKA during mitotic entry and in early mitosis	51	0.230127533	Male
R-MMU-1442490	Collagen degradation	57	0.229869275	Male
R-MMU-69275	G2/M Transition	175	0.229810944	Male
R-MMU-2500257	Resolution of Sister Chromatid Cohesion	121	0.227252815	Male
R-MMU-69052	Switching of origins to a post-replicative state	86	0.226808209	Male
R-MMU-68877	Mitotic Prometaphase	189	0.225902136	Male
R-MMU-373080	Class B/2 (Secretin family receptors)	55	0.224270568	Male
R-MMU-69306	DNA Replication	122	0.222536108	Male
R-MMU-8878159	Transcriptional regulation by RUNX3	76	0.221995605	Male
R-MMU-166520	Signaling by NTRKs	67	0.221960513	Female
R-MMU-8852135	Protein ubiquitination	59	0.221791338	Male
R-MMU-4641258	Degradation of DVL	53	0.220878819	Male
R-MMU-5696399	Global Genome Nucleotide Excision Repair (GG-NER)	76	0.219497216	Male
R-MMU-2454202	Fc epsilon receptor (FCERI) signaling	117	0.218823312	Male
R-MMU-2682334	EPH-Ephrin signaling	74	0.218795765	Male
R-MMU-453279	Mitotic G1-G1/S phases	126	0.218785067	Male
R-MMU-8873719	RAB geranylgeranylation	63	0.218146072	Male
R-MMU-69239	Synthesis of DNA	114	0.217899038	Male
R-MMU-2299718	Condensation of Prophase Chromosomes	61	0.217736176	Male
R-MMU-174154	APC/C:Cdc20 mediated degradation of Securin	63	0.216984323	Male
R-MMU-211945	Phase I - Functionalization of compounds	131	0.216753562	Female
R-MMU-416482	G alpha (12/13) signalling events	84	0.216077313	Male
R-MMU-1474290	Collagen formation	90	0.214640466	Male
R-MMU-450531	Regulation of mRNA stability by proteins that bind AU-rich elements	77	0.214269396	Male
R-MMU-1442490	Collagen degradation	57	0.213214061	Female
R-MMU-977443	GABA receptor activation	54	0.212940188	Male
R-MMU-6811442	Intra-Golgi and retrograde Golgi-to-ER traffic	189	0.212101807	Male
R-MMU-2029480	Fcgamma receptor (FCGR) dependent phagocytosis	82	0.211435815	Female
R-MMU-211945	Phase I - Functionalization of compounds	131	0.210768234	Male
R-MMU-68882	Mitotic Anaphase	184	0.209645959	Male
R-MMU-2467813	Separation of Sister Chromatids	181	0.209547939	Male
R-MMU-5362517	Signaling by Retinoic Acid	53	0.209462416	Male
R-MMU-418594	G alpha (i) signalling events	353	0.208781881	Male
R-MMU-4086400	PCP/CE pathway	83	0.206799123	Female
R-MMU-449147	Signaling by Interleukins	289	0.205424309	Male
R-MMU-983705	Signaling by the B Cell Receptor (BCR)	95	0.205255328	Male
R-MMU-174113	SCF-beta-TrCP mediated degradation of Emi1	51	0.20189413	Male
R-MMU-70171	Glycolysis	61	0.199633549	Female
R-MMU-5625886	Activated PKN1 stimulates transcription of AR (androgen receptor) regulated genes KLK2 and KLK3	54	0.19846688	Female
R-MMU-2555396	Mitotic Metaphase and Anaphase	185	0.19819865	Male
R-MMU-4608870	Asymmetric localization of PCP proteins	58	0.197844019	Male
R-MMU-5683057	MAPK family signaling cascades	259	0.195697358	Male
R-MMU-3108214	SUMOylation of DNA damage response and repair proteins	73	0.195241794	Male
R-MMU-8854518	AURKA Activation by TPX2	70	0.194533511	Male
R-MMU-8953854	Metabolism of RNA	473	0.194185078	Male
R-MMU-69017	CDK-mediated phosphorylation and removal of Cdc6	68	0.191686815	Male
R-MMU-69481	G2/M Checkpoints	150	0.190012297	Male
R-MMU-422475	Axon guidance	278	0.189698046	Male
R-MMU-5663220	RHO GTPases Activate Formins	131	0.188383109	Male
R-MMU-211897	Cytochrome P450 - arranged by substrate type	81	0.188056975	Female
R-MMU-5358346	Hedgehog ligand biogenesis	59	0.187857171	Male
R-MMU-72163	mRNA Splicing - Major Pathway	163	0.184305727	Female
R-MMU-380108	Chemokine receptors bind chemokines	52	0.183208138	Male
R-MMU-351202	Metabolism of polyamines	77	0.182138997	Male
R-MMU-5673001	RAF/MAP kinase cascade	228	0.181582136	Male
R-MMU-72172	mRNA Splicing	171	0.180427945	Female
R-MMU-8951664	Neddylation	191	0.180163564	Male
R-MMU-114608	Platelet degranulation	129	0.178294727	Female
R-MMU-193704	p75 NTR receptor-mediated signalling	88	0.177313477	Male
R-MMU-5250941	Negative epigenetic regulation of rRNA expression	53	0.176911443	Male
R-MMU-5693538	Homology Directed Repair	80	0.175087761	Male
R-MMU-76005	Response to elevated platelet cytosolic Ca2+	134	0.174986775	Female
R-MMU-446219	Synthesis of substrates in N-glycan biosythesis	61	0.173875305	Male
R-MMU-5658442	Regulation of RAS by GAPs	58	0.173792579	Male
R-MMU-1280215	Cytokine Signaling in Immune system	386	0.171902585	Male
R-MMU-446193	Biosynthesis of the N-glycan precursor (dolichol lipid-linked oligosaccharide, LLO) and transfer to a nascent protein	71	0.167737219	Male
R-MMU-202733	Cell surface interactions at the vascular wall	118	0.16684029	Female
R-MMU-5684996	MAPK1/MAPK3 signaling	234	0.165432117	Male
R-MMU-4420097	VEGFA-VEGFR2 Pathway	89	0.165343964	Female
R-MMU-2029482	Regulation of actin dynamics for phagocytic cup formation	61	0.164417948	Female
R-MMU-8978868	Fatty acid metabolism	202	0.161929061	Male
R-MMU-6803157	Antimicrobial peptides	64	0.161612548	Male
R-MMU-6806834	Signaling by MET	76	0.160246522	Male
R-MMU-450531	Regulation of mRNA stability by proteins that bind AU-rich elements	77	0.159311288	Female
R-MMU-194138	Signaling by VEGF	97	0.158981978	Female
R-MMU-9007101	Rab regulation of trafficking	114	0.158368556	Male
R-MMU-500792	GPCR ligand binding	389	0.156850135	Male
R-MMU-6806667	Metabolism of fat-soluble vitamins	49	0.156263912	Female
R-MMU-983168	Antigen processing: Ubiquitination & Proteasome degradation	303	0.156054077	Male
R-MMU-216083	Integrin cell surface interactions	76	0.155342992	Male
R-MMU-975634	Retinoid metabolism and transport	47	0.155256112	Female
R-MMU-6806667	Metabolism of fat-soluble vitamins	49	0.155003696	Male
R-MMU-1296071	Potassium Channels	95	0.154348576	Male
R-MMU-6791226	Major pathway of rRNA processing in the nucleolus and cytosol	73	0.15377573	Male
R-MMU-72312	rRNA processing	73	0.15377573	Male
R-MMU-8868773	rRNA processing in the nucleus and cytosol	73	0.15377573	Male
R-MMU-975634	Retinoid metabolism and transport	47	0.152243916	Male
R-MMU-69473	G2/M DNA damage checkpoint	81	0.151121236	Male
R-MMU-73728	RNA Polymerase I Promoter Opening	52	0.150482668	Male
R-MMU-5693567	HDR through Homologous Recombination (HR) or Single Strand Annealing (SSA)	74	0.149725237	Male
R-MMU-211859	Biological oxidations	235	0.149121656	Male
R-MMU-427359	SIRT1 negatively regulates rRNA expression	52	0.148418366	Male
R-MMU-2142753	Arachidonic acid metabolism	65	0.146522237	Male
R-MMU-174084	Autodegradation of Cdh1 by Cdh1:APC/C	59	0.145423091	Male
R-MMU-917937	Iron uptake and transport	55	0.14451198	Male
R-MMU-4608870	Asymmetric localization of PCP proteins	58	0.143113432	Female
R-MMU-5357801	Programmed Cell Death	102	0.141601249	Male
R-MMU-69620	Cell Cycle Checkpoints	270	0.141216587	Male
R-MMU-373076	Class A/1 (Rhodopsin-like receptors)	304	0.141010801	Male
R-MMU-211859	Biological oxidations	235	0.140687525	Female
R-MMU-5654736	Signaling by FGFR1	54	0.140645898	Male
R-MMU-166166	MyD88-independent TLR4 cascade	90	0.140015666	Male
R-MMU-937061	TRIF(TICAM1)-mediated TLR4 signaling	90	0.140015666	Male
R-MMU-375276	Peptide ligand-binding receptors	182	0.138483211	Male
R-MMU-69563	p53-Dependent G1 DNA Damage Response	60	0.138071782	Male
R-MMU-69580	p53-Dependent G1/S DNA damage checkpoint	60	0.138071782	Male
R-MMU-174184	Cdc20:Phospho-APC/C mediated degradation of Cyclin A	68	0.137963563	Male
R-MMU-71406	Pyruvate metabolism and Citric Acid (TCA) cycle	51	0.137871309	Male
R-MMU-179419	APC:Cdc20 mediated degradation of cell cycle proteins prior to satisfation of the cell cycle checkpoint	69	0.137802463	Male
R-MMU-3700989	Transcriptional Regulation by TP53	268	0.137755336	Male
R-MMU-141424	Amplification of signal from the kinetochores	93	0.13763196	Male
R-MMU-141444	Amplification of signal from unattached kinetochores via a MAD2 inhibitory signal	93	0.13763196	Male
R-MMU-418346	Platelet homeostasis	67	0.136794696	Male
R-MMU-72203	Processing of Capped Intron-Containing Pre-mRNA	223	0.136150521	Female
R-MMU-71291	Metabolism of amino acids and derivatives	242	0.134815342	Male
R-MMU-380108	Chemokine receptors bind chemokines	52	0.134372118	Female
R-MMU-5685942	HDR through Homologous Recombination (HRR)	63	0.133799622	Male
R-MMU-70171	Glycolysis	61	0.133170939	Male
R-MMU-9006934	Signaling by Receptor Tyrosine Kinases	394	0.132959078	Male
R-MMU-913709	O-linked glycosylation of mucins	53	0.131984232	Male
R-MMU-69242	S Phase	141	0.130737722	Male
R-MMU-112314	Neurotransmitter receptors and postsynaptic signal transmission	139	0.130523141	Male
R-MMU-176814	Activation of APC/C and APC/C:Cdc20 mediated degradation of mitotic proteins	72	0.129362961	Male
R-MMU-176409	APC/C:Cdc20 mediated degradation of mitotic proteins	71	0.129302745	Male
R-MMU-190236	Signaling by FGFR	82	0.12894523	Male
R-MMU-5654741	Signaling by FGFR3	49	0.128011018	Female
R-MMU-2672351	Stimuli-sensing channels	96	0.127712054	Male
R-MMU-69615	G1/S DNA Damage Checkpoints	62	0.12642381	Male
R-MMU-446728	Cell junction organization	70	0.125810429	Male
R-MMU-5654741	Signaling by FGFR3	49	0.125090127	Male
R-MMU-69618	Mitotic Spindle Checkpoint	109	0.124748805	Male
R-MMU-5173105	O-linked glycosylation	100	0.122551072	Male
R-MMU-5654738	Signaling by FGFR2	75	0.121562002	Male
R-MMU-109581	Apoptosis	96	0.120915211	Male
R-MMU-983712	Ion channel transport	167	0.118789979	Male
R-MMU-199992	trans-Golgi Network Vesicle Budding	69	0.117955443	Male
R-MMU-421837	Clathrin derived vesicle budding	69	0.117955443	Male
R-MMU-6799198	Complex I biogenesis	55	0.117223319	Female
R-MMU-8939236	RUNX1 regulates transcription of genes involved in differentiation of HSCs	64	0.116985589	Male
R-MMU-9033241	Peroxisomal protein import	67	0.116949628	Male
R-MMU-5576891	Cardiac conduction	118	0.116693242	Female
R-MMU-381426	Regulation of Insulin-like Growth Factor (IGF) transport and uptake by Insulin-like Growth Factor Binding Proteins (IGFBPs)	134	0.116678155	Female
R-MMU-5625740	RHO GTPases activate PKNs	73	0.115161574	Female
R-MMU-2142753	Arachidonic acid metabolism	65	0.115004134	Female
R-MMU-166016	Toll Like Receptor 4 (TLR4) Cascade	109	0.114772957	Male
R-MMU-73887	Death Receptor Signalling	129	0.114337049	Male
R-MMU-156580	Phase II - Conjugation of compounds	99	0.111532625	Male
R-MMU-428157	Sphingolipid metabolism	84	0.111491243	Male
R-MMU-5654736	Signaling by FGFR1	54	0.106525613	Female
R-MMU-5362517	Signaling by Retinoic Acid	53	0.105328872	Female
R-MMU-76002	Platelet activation, signaling and aggregation	257	0.105280547	Female
R-MMU-166658	Complement cascade	49	0.104813905	Male
R-MMU-163125	Post-translational modification: synthesis of GPI-anchored proteins	94	0.103855563	Male
R-MMU-187577	SCF(Skp2)-mediated degradation of p27/p21	56	0.102358959	Female
R-MMU-8957322	Metabolism of steroids	131	0.101809771	Male
R-MMU-453279	Mitotic G1-G1/S phases	126	0.1016789	Female
R-MMU-76002	Platelet activation, signaling and aggregation	257	0.101534531	Male
R-MMU-1500931	Cell-Cell communication	92	0.101077398	Male
R-MMU-5693565	Recruitment and ATM-mediated phosphorylation of repair and signaling proteins at DNA double strand breaks	53	0.100996365	Female
R-MMU-5693606	DNA Double Strand Break Response	54	0.100791559	Female
R-MMU-427413	NoRC negatively regulates rRNA expression	50	0.100490817	Male
R-MMU-1266738	Developmental Biology	434	0.100475846	Male
R-MMU-446203	Asparagine N-linked glycosylation	286	0.097661938	Male
R-MMU-187037	Signaling by NTRK1 (TRKA)	56	0.097585542	Male
R-MMU-927802	Nonsense-Mediated Decay (NMD)	85	0.096722829	Female
R-MMU-975957	Nonsense Mediated Decay (NMD) enhanced by the Exon Junction Complex (EJC)	85	0.096722829	Female
R-MMU-198933	Immunoregulatory interactions between a Lymphoid and a non-Lymphoid cell	98	0.094677275	Female
R-MMU-6794362	Protein-protein interactions at synapses	67	0.094512152	Male
R-MMU-1474228	Degradation of the extracellular matrix	118	0.093891925	Female
R-MMU-1474228	Degradation of the extracellular matrix	118	0.092276098	Male
R-MMU-196854	Metabolism of vitamins and cofactors	179	0.091431647	Male
R-MMU-450408	AUF1 (hnRNP D0) binds and destabilizes mRNA	51	0.089834505	Female
R-MMU-168898	Toll-Like Receptors Cascades	140	0.089198069	Male
R-MMU-5576891	Cardiac conduction	118	0.088594858	Male
R-MMU-8876198	RAB GEFs exchange GTP for GDP on RABs	89	0.086870575	Male
R-MMU-8957275	Post-translational protein phosphorylation	120	0.085385006	Female
R-MMU-156580	Phase II - Conjugation of compounds	99	0.084319646	Female
R-MMU-428157	Sphingolipid metabolism	84	0.084163427	Female
R-MMU-15869	Metabolism of nucleotides	98	0.083551132	Female
R-MMU-212300	PRC2 methylates histones and DNA	62	0.082983951	Female
R-MMU-202733	Cell surface interactions at the vascular wall	118	0.082926886	Male
R-MMU-69206	G1/S Transition	100	0.082652807	Male
R-MMU-5633007	Regulation of TP53 Activity	155	0.0822467	Male
R-MMU-5654738	Signaling by FGFR2	75	0.08171233	Female
R-MMU-69202	Cyclin E associated events during G1/S transition	65	0.080950377	Female
R-MMU-8852135	Protein ubiquitination	59	0.080685599	Female
R-MMU-9006925	Intracellular signaling by second messengers	241	0.08048311	Male
R-MMU-8848021	Signaling by PTK6	50	0.080475475	Male
R-MMU-9006927	Signaling by Non-Receptor Tyrosine Kinases	50	0.080475475	Male
R-MMU-611105	Respiratory electron transport	60	0.0803335	Female
R-MMU-196854	Metabolism of vitamins and cofactors	179	0.080247006	Female
R-MMU-6807878	COPI-mediated anterograde transport	97	0.080243935	Male
R-MMU-3214847	HATs acetylate histones	76	0.077008525	Female
R-MMU-2022090	Assembly of collagen fibrils and other multimeric structures	62	0.076336526	Female
R-MMU-174143	APC/C-mediated degradation of cell cycle proteins	84	0.076094276	Male
R-MMU-453276	Regulation of mitotic cell cycle	84	0.076094276	Male
R-MMU-1474244	Extracellular matrix organization	281	0.07580015	Male
R-MMU-5250913	Positive epigenetic regulation of rRNA expression	79	0.07512315	Female
R-MMU-5250924	B-WICH complex positively regulates rRNA expression	79	0.07512315	Female
R-MMU-1257604	PIP3 activates AKT signaling	218	0.074019458	Male
R-MMU-373080	Class B/2 (Secretin family receptors)	55	0.073535999	Female
R-MMU-948021	Transport to the Golgi and subsequent modification	184	0.073418033	Male
R-MMU-190236	Signaling by FGFR	82	0.071530341	Female
R-MMU-114608	Platelet degranulation	129	0.07139728	Male
R-MMU-216083	Integrin cell surface interactions	76	0.071270658	Female
R-MMU-76005	Response to elevated platelet cytosolic Ca2+	134	0.06951543	Male
R-MMU-71406	Pyruvate metabolism and Citric Acid (TCA) cycle	51	0.068396642	Female
R-MMU-1793185	Chondroitin sulfate/dermatan sulfate metabolism	50	0.06746517	Female
R-MMU-425393	Transport of inorganic cations/anions and amino acids/oligopeptides	102	0.067142383	Male
R-MMU-432722	Golgi Associated Vesicle Biogenesis	53	0.065146517	Male
R-MMU-397014	Muscle contraction	172	0.065022059	Female
R-MMU-174824	Plasma lipoprotein assembly, remodeling, and clearance	58	0.064899859	Female
R-MMU-975138	TRAF6 mediated induction of NFkB and MAP kinases upon TLR7/8 or 9 activation	77	0.063734999	Female
R-MMU-2187338	Visual phototransduction	97	0.062572877	Male
R-MMU-196849	Metabolism of water-soluble vitamins and cofactors	117	0.061279407	Female
R-MMU-199977	ER to Golgi Anterograde Transport	154	0.060738415	Male
R-MMU-72203	Processing of Capped Intron-Containing Pre-mRNA	223	0.060692152	Male
R-MMU-73887	Death Receptor Signalling	129	0.06041486	Female
R-MMU-69656	Cyclin A:Cdk2-associated events at S phase entry	67	0.057238189	Female
R-MMU-6794362	Protein-protein interactions at synapses	67	0.056674524	Female
R-MMU-449147	Signaling by Interleukins	289	0.056052789	Female
R-MMU-450294	MAP kinase activation	54	0.055447975	Female
R-MMU-381426	Regulation of Insulin-like Growth Factor (IGF) transport and uptake by Insulin-like Growth Factor Binding Proteins (IGFBPs)	134	0.053375084	Male
R-MMU-69206	G1/S Transition	100	0.05234246	Female
R-MMU-6805567	Keratinization	104	0.049698068	Male
R-MMU-6809371	Formation of the cornified envelope	88	0.049698068	Male
R-MMU-176408	Regulation of APC/C activators between G1/S and early anaphase	78	0.049133052	Male
R-MMU-977443	GABA receptor activation	54	0.04889761	Female
R-MMU-196849	Metabolism of water-soluble vitamins and cofactors	117	0.046315383	Male
R-MMU-373755	Semaphorin interactions	51	0.046124136	Female
R-MMU-69656	Cyclin A:Cdk2-associated events at S phase entry	67	0.045998615	Male
R-MMU-416476	G alpha (q) signalling events	203	0.045200462	Female
R-MMU-5358346	Hedgehog ligand biogenesis	59	0.04391015	Female
R-MMU-73864	RNA Polymerase I Transcription	95	0.042935219	Female
R-MMU-73854	RNA Polymerase I Promoter Clearance	94	0.042273022	Female
R-MMU-983705	Signaling by the B Cell Receptor (BCR)	95	0.042086892	Female
R-MMU-983169	Class I MHC mediated antigen processing & presentation	355	0.041113783	Male
R-MMU-112316	Neuronal System	332	0.039755539	Male
R-MMU-1280215	Cytokine Signaling in Immune system	386	0.039531062	Female
R-MMU-1474244	Extracellular matrix organization	281	0.039386486	Female
R-MMU-168181	Toll Like Receptor 7/8 (TLR7/8) Cascade	79	0.038325645	Female
R-MMU-975155	MyD88 dependent cascade initiated on endosome	79	0.038325645	Female
R-MMU-159236	Transport of Mature mRNA derived from an Intron-Containing Transcript	73	0.037173514	Male
R-MMU-72202	Transport of Mature Transcript to Cytoplasm	73	0.037173514	Male
R-MMU-397014	Muscle contraction	172	0.036395544	Male
R-MMU-168138	Toll Like Receptor 9 (TLR9) Cascade	83	0.036323433	Female
R-MMU-416476	G alpha (q) signalling events	203	0.036100686	Male
R-MMU-2559586	DNA Damage/Telomere Stress Induced Senescence	72	0.036006999	Female
R-MMU-375276	Peptide ligand-binding receptors	182	0.033317901	Female
R-MMU-194840	Rho GTPase cycle	137	0.033189253	Female
R-MMU-2559582	Senescence-Associated Secretory Phenotype (SASP)	88	0.029757504	Female
R-MMU-2559580	Oxidative Stress Induced Senescence	98	0.027981246	Female
R-MMU-69618	Mitotic Spindle Checkpoint	109	0.027965295	Female
R-MMU-397795	G-protein beta:gamma signalling	50	0.027928851	Female
R-MMU-2299718	Condensation of Prophase Chromosomes	61	0.027003187	Female
R-MMU-8936459	RUNX1 regulates genes involved in megakaryocyte differentiation and platelet function	69	0.026801858	Female
R-MMU-500792	GPCR ligand binding	389	0.026199863	Female
R-MMU-448424	Interleukin-17 signaling	60	0.025146605	Female
R-MMU-5693571	Nonhomologous End-Joining (NHEJ)	54	0.024845688	Female
R-MMU-193648	NRAGE signals death through JNK	53	0.024836567	Male
R-MMU-1236975	Antigen processing-Cross presentation	83	0.024587149	Female
R-MMU-69242	S Phase	141	0.02154899	Female
R-MMU-5578749	Transcriptional regulation by small RNAs	93	0.021001727	Female
R-MMU-8939211	ESR-mediated signaling	108	0.019926728	Female
R-MMU-2132295	MHC class II antigen presentation	112	0.01933985	Female
R-MMU-9006934	Signaling by Receptor Tyrosine Kinases	394	0.018790063	Female
R-MMU-6805567	Keratinization	104	0.016329601	Female
R-MMU-6809371	Formation of the cornified envelope	88	0.016329601	Female
R-MMU-71387	Metabolism of carbohydrates	255	0.01602264	Male
R-MMU-69563	p53-Dependent G1 DNA Damage Response	60	0.01559773	Female
R-MMU-69580	p53-Dependent G1/S DNA damage checkpoint	60	0.01559773	Female
R-MMU-141424	Amplification of signal from the kinetochores	93	0.01515412	Female
R-MMU-141444	Amplification of signal from unattached kinetochores via a MAD2 inhibitory signal	93	0.01515412	Female
R-MMU-9018519	Estrogen-dependent gene expression	101	0.014216097	Female
R-MMU-927802	Nonsense-Mediated Decay (NMD)	85	0.012673263	Male
R-MMU-975957	Nonsense Mediated Decay (NMD) enhanced by the Exon Junction Complex (EJC)	85	0.012673263	Male
R-MMU-606279	Deposition of new CENPA-containing nucleosomes at the centromere	62	0.012176819	Female
R-MMU-774815	Nucleosome assembly	62	0.012176819	Female
R-MMU-8978868	Fatty acid metabolism	202	0.01021108	Female
R-MMU-6811558	PI5P, PP2A and IER3 Regulate PI3K/AKT Signaling	94	0.009697317	Female
R-MMU-8856828	Clathrin-mediated endocytosis	130	0.009543984	Male
R-MMU-199418	Negative regulation of the PI3K/AKT network	101	0.00937449	Female
R-MMU-112315	Transmission across Chemical Synapses	206	0.006242389	Male
R-MMU-2454202	Fc epsilon receptor (FCERI) signaling	117	0.006012995	Female
R-MMU-166058	MyD88:Mal cascade initiated on plasma membrane	74	0.005036153	Female
R-MMU-168179	Toll Like Receptor TLR1:TLR2 Cascade	74	0.005036153	Female
R-MMU-168188	Toll Like Receptor TLR6:TLR2 Cascade	74	0.005036153	Female
R-MMU-181438	Toll Like Receptor 2 (TLR2) Cascade	74	0.005036153	Female
R-MMU-69202	Cyclin E associated events during G1/S transition	65	0.004932822	Male
R-MMU-212165	Epigenetic regulation of gene expression	97	0.003389578	Female
R-MMU-168142	Toll Like Receptor 10 (TLR10) Cascade	73	0.003317844	Female
R-MMU-168176	Toll Like Receptor 5 (TLR5) Cascade	73	0.003317844	Female
R-MMU-975871	MyD88 cascade initiated on plasma membrane	73	0.003317844	Female
R-MMU-418594	G alpha (i) signalling events	353	0.003125151	Female
R-MMU-72172	mRNA Splicing	171	0.002558516	Male
R-MMU-198933	Immunoregulatory interactions between a Lymphoid and a non-Lymphoid cell	98	0.001945019	Male
R-MMU-187037	Signaling by NTRK1 (TRKA)	56	0.000783563	Female
R-MMU-168164	Toll Like Receptor 3 (TLR3) Cascade	69	0.00017148	Female
R-MMU-1474290	Collagen formation	90	1.22E-05	Female
R-MMU-8957275	Post-translational protein phosphorylation	120	-0.000128077	Male
R-MMU-72163	mRNA Splicing - Major Pathway	163	-0.000802117	Male
R-MMU-69615	G1/S DNA Damage Checkpoints	62	-0.000822249	Female
R-MMU-1428517	The citric acid (TCA) cycle and respiratory electron transport	133	-0.001768426	Male
R-MMU-71387	Metabolism of carbohydrates	255	-0.004137588	Female
R-MMU-168928	DDX58/IFIH1-mediated induction of interferon-alpha/beta	46	-0.004326033	Female
R-MMU-5357801	Programmed Cell Death	102	-0.004758858	Female
R-MMU-2672351	Stimuli-sensing channels	96	-0.004923321	Female
R-MMU-163125	Post-translational modification: synthesis of GPI-anchored proteins	94	-0.004964482	Female
R-MMU-6803157	Antimicrobial peptides	64	-0.006020788	Female
R-MMU-373076	Class A/1 (Rhodopsin-like receptors)	304	-0.006478211	Female
R-MMU-2980736	Peptide hormone metabolism	65	-0.006555001	Male
R-MMU-168898	Toll-Like Receptors Cascades	140	-0.006882137	Female
R-MMU-194840	Rho GTPase cycle	137	-0.007942102	Male
R-MMU-211000	Gene Silencing by RNA	102	-0.008002036	Female
R-MMU-8878166	Transcriptional regulation by RUNX2	59	-0.008801173	Male
R-MMU-2559583	Cellular Senescence	159	-0.010378541	Female
R-MMU-1483206	Glycerophospholipid biosynthesis	113	-0.010701252	Male
R-MMU-8953854	Metabolism of RNA	473	-0.012025197	Female
R-MMU-9006931	Signaling by Nuclear Receptors	161	-0.013054716	Female
R-MMU-425366	Transport of bile salts and organic acids, metal ions and amine compounds	80	-0.013225184	Male
R-MMU-2187338	Visual phototransduction	97	-0.013547998	Female
R-MMU-1483257	Phospholipid metabolism	186	-0.013721932	Male
R-MMU-2990846	SUMOylation	116	-0.014777572	Female
R-MMU-1428517	The citric acid (TCA) cycle and respiratory electron transport	133	-0.015232901	Female
R-MMU-2262752	Cellular responses to stress	372	-0.01528058	Female
R-MMU-3108232	SUMO E3 ligases SUMOylate target proteins	110	-0.019621682	Female
R-MMU-174143	APC/C-mediated degradation of cell cycle proteins	84	-0.020984593	Female
R-MMU-453276	Regulation of mitotic cell cycle	84	-0.020984593	Female
R-MMU-201681	TCF dependent signaling in response to WNT	199	-0.021024928	Female
R-MMU-983712	Ion channel transport	167	-0.02110956	Female
R-MMU-5668541	TNFR2 non-canonical NF-kB pathway	95	-0.021129486	Female
R-MMU-109581	Apoptosis	96	-0.022996766	Female
R-MMU-8873719	RAB geranylgeranylation	63	-0.023750731	Female
R-MMU-983231	Factors involved in megakaryocyte development and platelet production	144	-0.023937378	Female
R-MMU-446652	Interleukin-1 family signaling	108	-0.024035516	Female
R-MMU-913709	O-linked glycosylation of mucins	53	-0.024884831	Female
R-MMU-8953897	Cellular responses to external stimuli	435	-0.026670809	Female
R-MMU-1483255	PI Metabolism	74	-0.026902715	Female
R-MMU-193648	NRAGE signals death through JNK	53	-0.026961629	Female
R-MMU-69620	Cell Cycle Checkpoints	270	-0.02841062	Female
R-MMU-8878171	Transcriptional regulation by RUNX1	177	-0.029554011	Female
R-MMU-174824	Plasma lipoprotein assembly, remodeling, and clearance	58	-0.02989399	Male
R-MMU-194315	Signaling by Rho GTPases	414	-0.034036079	Female
R-MMU-163200	Respiratory electron transport, ATP synthesis by chemiosmotic coupling, and heat production by uncoupling proteins.	82	-0.034696591	Female
R-MMU-166016	Toll Like Receptor 4 (TLR4) Cascade	109	-0.035468845	Female
R-MMU-195258	RHO GTPase Effectors	286	-0.036462697	Female
R-MMU-109688	Cleavage of Growing Transcript in the Termination Region	63	-0.036463875	Male
R-MMU-73856	RNA Polymerase II Transcription Termination	63	-0.036463875	Male
R-MMU-418346	Platelet homeostasis	67	-0.036694642	Female
R-MMU-425407	SLC-mediated transmembrane transport	237	-0.036949759	Male
R-MMU-1483255	PI Metabolism	74	-0.037844132	Male
R-MMU-73886	Chromosome Maintenance	88	-0.0385185	Female
R-MMU-72187	mRNA 3'-end processing	57	-0.038939676	Male
R-MMU-195721	Signaling by WNT	277	-0.039915281	Female
R-MMU-176408	Regulation of APC/C activators between G1/S and early anaphase	78	-0.040437483	Female
R-MMU-75153	Apoptotic execution phase	51	-0.041208405	Female
R-MMU-69473	G2/M DNA damage checkpoint	81	-0.043463121	Female
R-MMU-187577	SCF(Skp2)-mediated degradation of p27/p21	56	-0.04487155	Male
R-MMU-69481	G2/M Checkpoints	150	-0.044916337	Female
R-MMU-74752	Signaling by Insulin receptor	71	-0.045073372	Female
R-MMU-166658	Complement cascade	49	-0.045711609	Female
R-MMU-201722	Formation of the beta-catenin:TCF transactivating complex	74	-0.04608955	Female
R-MMU-69306	DNA Replication	122	-0.046941268	Female
R-MMU-425393	Transport of inorganic cations/anions and amino acids/oligopeptides	102	-0.047093407	Female
R-MMU-69278	Cell Cycle, Mitotic	489	-0.049852304	Female
R-MMU-68875	Mitotic Prophase	119	-0.050751045	Female
R-MMU-3858494	Beta-catenin independent WNT signaling	117	-0.053950599	Female
R-MMU-446193	Biosynthesis of the N-glycan precursor (dolichol lipid-linked oligosaccharide, LLO) and transfer to a nascent protein	71	-0.05564246	Female
R-MMU-71291	Metabolism of amino acids and derivatives	242	-0.056423676	Female
R-MMU-5683057	MAPK family signaling cascades	259	-0.05671344	Female
R-MMU-5673001	RAF/MAP kinase cascade	228	-0.057467033	Female
R-MMU-8856825	Cargo recognition for clathrin-mediated endocytosis	92	-0.058762309	Female
R-MMU-174113	SCF-beta-TrCP mediated degradation of Emi1	51	-0.058992945	Female
R-MMU-69239	Synthesis of DNA	114	-0.059038122	Female
R-MMU-1650814	Collagen biosynthesis and modifying enzymes	66	-0.059148205	Female
R-MMU-5173105	O-linked glycosylation	100	-0.059278719	Female
R-MMU-5684996	MAPK1/MAPK3 signaling	234	-0.05965673	Female
R-MMU-8878166	Transcriptional regulation by RUNX2	59	-0.06079752	Female
R-MMU-1266738	Developmental Biology	434	-0.063116783	Female
R-MMU-446219	Synthesis of substrates in N-glycan biosythesis	61	-0.063156442	Female
R-MMU-5696399	Global Genome Nucleotide Excision Repair (GG-NER)	76	-0.064153876	Female
R-MMU-194068	Bile acid and bile salt metabolism	50	-0.068772404	Male
R-MMU-1630316	Glycosaminoglycan metabolism	120	-0.069017949	Male
R-MMU-204005	COPII-mediated vesicle transport	74	-0.069183058	Male
R-MMU-6782135	Dual incision in TC-NER	63	-0.069357262	Female
R-MMU-2500257	Resolution of Sister Chromatid Cohesion	121	-0.072365275	Female
R-MMU-174178	APC/C:Cdh1 mediated degradation of Cdc20 and other APC/C:Cdh1 targeted proteins in late mitosis/early G1	68	-0.072375639	Female
R-MMU-8951664	Neddylation	191	-0.073090526	Female
R-MMU-6782210	Gap-filling DNA repair synthesis and ligation in TC-NER	62	-0.073930003	Female
R-MMU-1500931	Cell-Cell communication	92	-0.07478333	Female
R-MMU-9006925	Intracellular signaling by second messengers	241	-0.074917508	Female
R-MMU-69052	Switching of origins to a post-replicative state	86	-0.075825932	Female
R-MMU-1638091	Heparan sulfate/heparin (HS-GAG) metabolism	54	-0.076197588	Male
R-MMU-69017	CDK-mediated phosphorylation and removal of Cdc6	68	-0.07707239	Female
R-MMU-73894	DNA Repair	271	-0.077601405	Female
R-MMU-1483257	Phospholipid metabolism	186	-0.079653702	Female
R-MMU-5689880	Ub-specific processing proteases	172	-0.079792897	Female
R-MMU-9006936	Signaling by TGF-beta family members	87	-0.080173273	Female
R-MMU-983169	Class I MHC mediated antigen processing & presentation	355	-0.08065685	Female
R-MMU-111885	Opioid Signalling	68	-0.080711379	Female
R-MMU-70326	Glucose metabolism	79	-0.080767376	Male
R-MMU-68877	Mitotic Prometaphase	189	-0.08135246	Female
R-MMU-8848021	Signaling by PTK6	50	-0.082294717	Female
R-MMU-9006927	Signaling by Non-Receptor Tyrosine Kinases	50	-0.082294717	Female
R-MMU-68874	M/G1 Transition	80	-0.082798161	Female
R-MMU-69002	DNA Replication Pre-Initiation	80	-0.082798161	Female
R-MMU-3108214	SUMOylation of DNA damage response and repair proteins	73	-0.083543447	Female
R-MMU-432722	Golgi Associated Vesicle Biogenesis	53	-0.083958783	Female
R-MMU-8856825	Cargo recognition for clathrin-mediated endocytosis	92	-0.084267106	Male
R-MMU-5688426	Deubiquitination	241	-0.084467916	Female
R-MMU-1257604	PIP3 activates AKT signaling	218	-0.086739815	Female
R-MMU-176814	Activation of APC/C and APC/C:Cdc20 mediated degradation of mitotic proteins	72	-0.086779271	Female
R-MMU-8854050	FBXL7 down-regulates AURKA during mitotic entry and in early mitosis	51	-0.087578667	Female
R-MMU-2555396	Mitotic Metaphase and Anaphase	185	-0.090577976	Female
R-MMU-9007101	Rab regulation of trafficking	114	-0.092014693	Female
R-MMU-5693532	DNA Double-Strand Break Repair	136	-0.092308888	Female
R-MMU-68949	Orc1 removal from chromatin	67	-0.092901973	Female
R-MMU-166166	MyD88-independent TLR4 cascade	90	-0.093718493	Female
R-MMU-937061	TRIF(TICAM1)-mediated TLR4 signaling	90	-0.093718493	Female
R-MMU-68886	M Phase	363	-0.094629273	Female
R-MMU-983168	Antigen processing: Ubiquitination & Proteasome degradation	303	-0.094900042	Female
R-MMU-4641258	Degradation of DVL	53	-0.095074265	Female
R-MMU-69541	Stabilization of p53	52	-0.095514385	Female
R-MMU-74752	Signaling by Insulin receptor	71	-0.096473101	Male
R-MMU-382556	ABC-family proteins mediated transport	97	-0.096549096	Female
R-MMU-112314	Neurotransmitter receptors and postsynaptic signal transmission	139	-0.097375159	Female
R-MMU-202403	TCR signaling	102	-0.097436862	Female
R-MMU-176409	APC/C:Cdc20 mediated degradation of mitotic proteins	71	-0.098283446	Female
R-MMU-2467813	Separation of Sister Chromatids	181	-0.099007431	Female
R-MMU-425407	SLC-mediated transmembrane transport	237	-0.099837097	Female
R-MMU-68882	Mitotic Anaphase	184	-0.10001148	Female
R-MMU-6781827	Transcription-Coupled Nucleotide Excision Repair (TC-NER)	75	-0.100401421	Female
R-MMU-1630316	Glycosaminoglycan metabolism	120	-0.103398787	Female
R-MMU-3247509	Chromatin modifying enzymes	174	-0.10448344	Female
R-MMU-4839726	Chromatin organization	174	-0.10448344	Female
R-MMU-174184	Cdc20:Phospho-APC/C mediated degradation of Cyclin A	68	-0.104700234	Female
R-MMU-6791226	Major pathway of rRNA processing in the nucleolus and cytosol	73	-0.105016233	Female
R-MMU-72312	rRNA processing	73	-0.105016233	Female
R-MMU-8868773	rRNA processing in the nucleus and cytosol	73	-0.105016233	Female
R-MMU-179419	APC:Cdc20 mediated degradation of cell cycle proteins prior to satisfation of the cell cycle checkpoint	69	-0.105102584	Female
R-MMU-5663220	RHO GTPases Activate Formins	131	-0.106261677	Female
R-MMU-186797	Signaling by PDGF	57	-0.107780124	Female
R-MMU-1483206	Glycerophospholipid biosynthesis	113	-0.108709148	Female
R-MMU-8856828	Clathrin-mediated endocytosis	130	-0.109349773	Female
R-MMU-174154	APC/C:Cdc20 mediated degradation of Securin	63	-0.110812928	Female
R-MMU-193704	p75 NTR receptor-mediated signalling	88	-0.112981728	Female
R-MMU-6781823	Formation of TC-NER Pre-Incision Complex	51	-0.11376737	Female
R-MMU-112316	Neuronal System	332	-0.117502731	Female
R-MMU-174084	Autodegradation of Cdh1 by Cdh1:APC/C	59	-0.118290583	Female
R-MMU-68867	Assembly of the pre-replicative complex	64	-0.118918676	Female
R-MMU-199418	Negative regulation of the PI3K/AKT network	101	-0.120871249	Male
R-MMU-5689603	UCH proteinases	89	-0.122064506	Female
R-MMU-9020702	Interleukin-1 signaling	93	-0.122785578	Female
R-MMU-5687128	MAPK6/MAPK4 signaling	71	-0.124229464	Female
R-MMU-6807505	RNA polymerase II transcribes snRNA genes	72	-0.125987106	Female
R-MMU-199992	trans-Golgi Network Vesicle Budding	69	-0.12618575	Female
R-MMU-421837	Clathrin derived vesicle budding	69	-0.12618575	Female
R-MMU-5389840	Mitochondrial translation elongation	82	-0.12635849	Female
R-MMU-186797	Signaling by PDGF	57	-0.127062715	Male
R-MMU-72662	Activation of the mRNA upon binding of the cap-binding complex and eIFs, and subsequent binding to 43S	52	-0.127105661	Female
R-MMU-163685	Integration of energy metabolism	89	-0.127554325	Female
R-MMU-6804756	Regulation of TP53 Activity through Phosphorylation	91	-0.127558872	Female
R-MMU-983189	Kinesins	55	-0.127894966	Female
R-MMU-6811558	PI5P, PP2A and IER3 Regulate PI3K/AKT Signaling	94	-0.127967454	Male
R-MMU-917937	Iron uptake and transport	55	-0.128888986	Female
R-MMU-8852276	The role of GTSE1 in G2/M progression after G2 checkpoint	71	-0.128962102	Female
R-MMU-5696398	Nucleotide Excision Repair	103	-0.129726925	Female
R-MMU-5693567	HDR through Homologous Recombination (HR) or Single Strand Annealing (SSA)	74	-0.130744826	Female
R-MMU-6811442	Intra-Golgi and retrograde Golgi-to-ER traffic	189	-0.130764897	Female
R-MMU-8856688	Golgi-to-ER retrograde transport	127	-0.131621808	Female
R-MMU-5693538	Homology Directed Repair	80	-0.132042738	Female
R-MMU-1638091	Heparan sulfate/heparin (HS-GAG) metabolism	54	-0.13354556	Female
R-MMU-5632684	Hedgehog 'on' state	88	-0.134623622	Female
R-MMU-453274	Mitotic G2-G2/M phases	177	-0.136604141	Female
R-MMU-68827	CDT1 association with the CDC6:ORC:origin complex	55	-0.138281963	Female
R-MMU-69275	G2/M Transition	175	-0.138562767	Female
R-MMU-1234174	Regulation of Hypoxia-inducible Factor (HIF) by oxygen	67	-0.141441498	Female
R-MMU-2262749	Cellular response to hypoxia	67	-0.141441498	Female
R-MMU-156827	L13a-mediated translational silencing of Ceruloplasmin expression	52	-0.141494631	Female
R-MMU-72649	Translation initiation complex formation	51	-0.141494631	Female
R-MMU-72702	Ribosomal scanning and start codon recognition	51	-0.141494631	Female
R-MMU-5610785	GLI3 is processed to GLI3R by the proteasome	55	-0.143045334	Female
R-MMU-8957322	Metabolism of steroids	131	-0.144268191	Female
R-MMU-5358351	Signaling by Hedgehog	126	-0.144667274	Female
R-MMU-5419276	Mitochondrial translation termination	84	-0.145708548	Female
R-MMU-6811434	COPI-dependent Golgi-to-ER retrograde traffic	94	-0.146095259	Female
R-MMU-5610780	Degradation of GLI1 by the proteasome	53	-0.146406861	Female
R-MMU-5368287	Mitochondrial translation	85	-0.146969381	Female
R-MMU-112315	Transmission across Chemical Synapses	206	-0.148429887	Female
R-MMU-204998	Cell death signalling via NRAGE, NRIF and NADE	72	-0.149690804	Female
R-MMU-4641257	Degradation of AXIN	51	-0.150095872	Female
R-MMU-5607761	Dectin-1 mediated noncanonical NF-kB signaling	55	-0.150405209	Female
R-MMU-5676590	NIK-->noncanonical NF-kB signaling	55	-0.150405209	Female
R-MMU-5685942	HDR through Homologous Recombination (HRR)	63	-0.152627856	Female
R-MMU-8876198	RAB GEFs exchange GTP for GDP on RABs	89	-0.155298505	Female
R-MMU-6807070	PTEN Regulation	104	-0.156685338	Female
R-MMU-72613	Eukaryotic Translation Initiation	58	-0.158551186	Female
R-MMU-72737	Cap-dependent Translation Initiation	57	-0.158551186	Female
R-MMU-1168372	Downstream signaling events of B Cell Receptor (BCR)	67	-0.159212807	Female
R-MMU-1632852	Macroautophagy	65	-0.160211243	Female
R-MMU-1296071	Potassium Channels	95	-0.161861736	Female
R-MMU-9033241	Peroxisomal protein import	67	-0.163193984	Female
R-MMU-2565942	Regulation of PLK1 Activity at G2/M Transition	84	-0.166029862	Female
R-MMU-422356	Regulation of insulin secretion	63	-0.167694818	Female
R-MMU-8854518	AURKA Activation by TPX2	70	-0.171365118	Female
R-MMU-1169091	Activation of NF-kappaB in B cells	62	-0.172915604	Female
R-MMU-202424	Downstream TCR signaling	85	-0.178591245	Female
R-MMU-1793185	Chondroitin sulfate/dermatan sulfate metabolism	50	-0.17998495	Male
R-MMU-422475	Axon guidance	278	-0.185371268	Female
R-MMU-446203	Asparagine N-linked glycosylation	286	-0.188351324	Female
R-MMU-163200	Respiratory electron transport, ATP synthesis by chemiosmotic coupling, and heat production by uncoupling proteins.	82	-0.190512979	Male
R-MMU-8939236	RUNX1 regulates transcription of genes involved in differentiation of HSCs	64	-0.192395464	Female
R-MMU-1234176	Oxygen-dependent proline hydroxylation of Hypoxia-inducible Factor Alpha	62	-0.192490362	Female
R-MMU-425366	Transport of bile salts and organic acids, metal ions and amine compounds	80	-0.195081266	Female
R-MMU-380270	Recruitment of mitotic centrosome proteins and complexes	75	-0.195803703	Female
R-MMU-380287	Centrosome maturation	75	-0.195803703	Female
R-MMU-8878159	Transcriptional regulation by RUNX3	76	-0.195877574	Female
R-MMU-3700989	Transcriptional Regulation by TP53	268	-0.202390976	Female
R-MMU-8948751	Regulation of PTEN stability and activity	61	-0.203594322	Female
R-MMU-5621481	C-type lectin receptors (CLRs)	104	-0.204442068	Female
R-MMU-3371453	Regulation of HSF1-mediated heat shock response	67	-0.205445643	Female
R-MMU-380259	Loss of Nlp from mitotic centrosomes	67	-0.205459637	Female
R-MMU-380284	Loss of proteins required for interphase microtubule organization�from the centrosome	67	-0.205459637	Female
R-MMU-416482	G alpha (12/13) signalling events	84	-0.205968944	Female
R-MMU-170834	Signaling by TGF-beta Receptor Complex	58	-0.210223485	Female
R-MMU-72766	Translation	152	-0.21183112	Female
R-MMU-6806834	Signaling by MET	76	-0.213518471	Female
R-MMU-5617833	Cilium Assembly	180	-0.218842073	Female
R-MMU-195253	Degradation of beta-catenin by the destruction complex	77	-0.220204546	Female
R-MMU-1852241	Organelle biogenesis and maintenance	205	-0.22847325	Female
R-MMU-351202	Metabolism of polyamines	77	-0.228593049	Female
R-MMU-5620912	Anchoring of the basal body to the plasma membrane	93	-0.230943361	Female
R-MMU-2871837	FCERI mediated NF-kB activation	72	-0.231812813	Female
R-MMU-194068	Bile acid and bile salt metabolism	50	-0.232535516	Female
R-MMU-446728	Cell junction organization	70	-0.233300349	Female
R-MMU-5658442	Regulation of RAS by GAPs	58	-0.238478911	Female
R-MMU-383280	Nuclear Receptor transcription pathway	50	-0.243247546	Female
R-MMU-3214858	RMTs methylate histone arginines	67	-0.243631056	Female
R-MMU-948021	Transport to the Golgi and subsequent modification	184	-0.248882847	Female
R-MMU-112382	Formation of RNA Pol II elongation complex	52	-0.251767897	Female
R-MMU-75955	RNA Polymerase II Transcription Elongation	52	-0.251767897	Female
R-MMU-199977	ER to Golgi Anterograde Transport	154	-0.253991596	Female
R-MMU-6807878	COPI-mediated anterograde transport	97	-0.254799265	Female
R-MMU-2980736	Peptide hormone metabolism	65	-0.255050391	Female
R-MMU-5610787	Hedgehog 'off' state	94	-0.257879504	Female
R-MMU-3371497	HSP90 chaperone cycle for steroid hormone receptors (SHR)	50	-0.259111202	Female
R-MMU-1236975	Antigen processing-Cross presentation	83	-0.261117291	Male
R-MMU-380320	Recruitment of NuMA to mitotic centrosomes	87	-0.261248353	Female
R-MMU-5607764	CLEC7A (Dectin-1) signaling	84	-0.265366507	Female
R-MMU-204005	COPII-mediated vesicle transport	74	-0.267978939	Female
R-MMU-5633007	Regulation of TP53 Activity	155	-0.278760939	Female
R-MMU-3371556	Cellular response to heat stress	83	-0.282308861	Female
R-MMU-2682334	EPH-Ephrin signaling	74	-0.308521022	Female
R-MMU-6799198	Complex I biogenesis	55	-0.31692621	Male
R-MMU-373760	L1CAM interactions	66	-0.321622106	Female
R-MMU-611105	Respiratory electron transport	60	-0.325988529	Male
R-MMU-3214841	PKMTs methylate histone lysines	63	-0.333447879	Female
R-MMU-5620924	Intraflagellar transport	54	-0.342988132	Female
R-MMU-674695	RNA Polymerase II Pre-transcription Events	75	-0.361991336	Female
R-MMU-3214842	HDMs demethylate histones	48	-0.376261162	Female
R-MMU-913531	Interferon Signaling	48	-0.40851905	Male
R-MMU-4551638	SUMOylation of chromatin organization proteins	62	-0.549330602	Female
